# Supplementary material for: Structure of ice VII with Hirshfeld atom refinement
Source: IUCrJ. 2025 Apr 25;12(Pt 3):288–94. doi: 10.1107/S2052252525002581 (PMC12044852; doi:10.1107/S2052252525002581)
Supplement: Supplementary file 1 [file m-12-00288-sup1.zip]

Archive with 28 entries (22 files):
- cify/
- cify/d2o/
- cify/d2o/d2o_O_100_H_x_gt_z.cif
- cify/d2o/d2o_O_100_H_x_gt_z_checkcif.pdf
- cify/d2o/d2o_O_100_H_z_gt_x.cif
- cify/d2o/d2o_O_100_H_z_gt_x_checkcif.pdf
- cify/d2o/d2o_single_site.cif
- cify/d2o/d2o_single_site_checkcif.pdf
- cify/d2o_low_res/
- cify/d2o_low_res/checkcif.pdf
- cify/d2o_low_res/d2o_low_res.cif
- cify/h2o_II/
- cify/h2o_II/h2o_O_111_H_x_gt_z.cif
- cify/h2o_II/h2o_O_111_H_x_gt_z_checkcif.pdf
- cify/h2o_II/h2o_O_111_H_z_gt_x.cif
- cify/h2o_II/h2o_O_111_H_z_gt_x_checkcif.pdf
- cify/h2o_II/h2o_single_site.cif
- cify/h2o_II/h2o_single_site_checkcif.pdf
- cify/h2o_low_res/
- cify/h2o_low_res/h2o_low_res.cif
- cify/h2o_low_res/h2o_low_res_checkcif.pdf
- cify/mix/
- cify/mix/mix_O_100_H_x_gt_t.cif
- cify/mix/mix_O_100_H_x_gt_t_checkcif.pdf
- cify/mix/mix_O_100_H_z_gt_x.cif
- cify/mix/mix_O_100_H_z_gt_x_checkcif.pdf
- cify/mix/mix_single _site.cif
- cify/mix/mix_single _site_checkcif.pdf
