# Supplementary material for: Structure of ice VII with Hirshfeld atom refinement
Source: IUCrJ. 2025 Apr 25;12(Pt 3):288–94. doi: 10.1107/S2052252525002581 (PMC12044852; doi:10.1107/S2052252525002581)
Supplement: Supplementary file 1 [file m-12-00288-sup1.zip › cify/d2o/d2o_O_100_H_z_gt_x.cif]

data_solve2
# start Validation Reply Form
_vrf_ATOM007_solve2
;
PROBLEM: _atom_site_aniso_label is missing
RESPONSE: only isotropic displacement paramters are used
;
_vrf_PLAT029_solve2
;
PROBLEM: _diffrn_measured_fraction_theta_full value Low .      0.909 Why?  
RESPONSE: It is caused by the fact that sample was closed in Diamond Anvil Cell
 and as a result access to the reciprocal psace was restricted. 
;
_vrf_PLAT088_solve2
;
PROBLEM: Poor Data / Parameter Ratio ....................       6.33 Note  
RESPONSE: low number of reflections has been measured, 
pourpose of the refinement was to check results of the refinement
for the model used inspite of the poor Data / Parameter Ratio
;
# end Validation Reply Form
_audit_creation_date               2024-12-08
_audit_creation_method
;
Olex2 1.3
(compiled 2020.07.31 svn.rc2a77460 for OlexSys, GUI svn.r6145)
;
_audit_contact_author_address      ?
_audit_contact_author_email        ?
_audit_contact_author_name         ''
_audit_contact_author_phone        ?
_publ_contact_author_id_orcid      ?
_publ_section_references
;
Bourhis, L.J., Dolomanov, O.V., Gildea, R.J., Howard, J.A.K., Puschmann, H.
 (2015). Acta Cryst. A71, 59-75.

Dolomanov, O.V., Bourhis, L.J., Gildea, R.J, Howard, J.A.K. & Puschmann, H.
 (2009), J. Appl. Cryst. 42, 339-341.
;
_chemical_formula_moiety           'H2 O1'
_chemical_formula_sum              'H2 O'
_chemical_formula_weight           18.015
loop_
  _atom_type_symbol
  _atom_type_scat_dispersion_real
  _atom_type_scat_dispersion_imag
  _atom_type_scat_source
  _atom_type_scat_dispersion_source
 H 0.00000 0.00000 'NoSpherA2 like software (i.e. uses apherical atomic form factors): DiSCaMB'
 'Brennan, Cowan, Rev. Sci. Instrum., 1992, 63, 850'
 O -0.00080 0.00200 'NoSpherA2 like software (i.e. uses apherical atomic form factors): DiSCaMB'
 'Brennan, Cowan, Rev. Sci. Instrum., 1992, 63, 850'

_space_group_crystal_system        'cubic'
_space_group_IT_number             224
_space_group_name_H-M_alt          'P n -3 m'
_space_group_name_Hall             '-P 4bc 2bc 3'
loop_
  _space_group_symop_id
  _space_group_symop_operation_xyz
 1 x,y,z
 2 x+1/2,-z,y+1/2
 3 x+1/2,z+1/2,-y
 4 z+1/2,y+1/2,-x
 5 -z,y+1/2,x+1/2
 6 -y,x+1/2,z+1/2
 7 y+1/2,-x,z+1/2
 8 z,x,y
 9 y,z,x
 10 -y+1/2,-z+1/2,x
 11 z,-x+1/2,-y+1/2
 12 -y+1/2,z,-x+1/2
 13 -z+1/2,-x+1/2,y
 14 -z+1/2,x,-y+1/2
 15 y,-z+1/2,-x+1/2
 16 x,-y+1/2,-z+1/2
 17 -x+1/2,y,-z+1/2
 18 -x+1/2,-y+1/2,z
 19 y+1/2,x+1/2,-z
 20 -y,-x,-z
 21 z+1/2,-y,x+1/2
 22 -z,-y,-x
 23 -x,z+1/2,y+1/2
 24 -x,-z,-y
 25 -x,-y,-z
 26 -x-1/2,z,-y-1/2
 27 -x-1/2,-z-1/2,y
 28 -z-1/2,-y-1/2,x
 29 z,-y-1/2,-x-1/2
 30 y,-x-1/2,-z-1/2
 31 -y-1/2,x,-z-1/2
 32 -z,-x,-y
 33 -y,-z,-x
 34 y-1/2,z-1/2,-x
 35 -z,x-1/2,y-1/2
 36 y-1/2,-z,x-1/2
 37 z-1/2,x-1/2,-y
 38 z-1/2,-x,y-1/2
 39 -y,z-1/2,x-1/2
 40 -x,y-1/2,z-1/2
 41 x-1/2,-y,z-1/2
 42 x-1/2,y-1/2,-z
 43 -y-1/2,-x-1/2,z
 44 y,x,z
 45 -z-1/2,y,-x-1/2
 46 z,y,x
 47 x,-z-1/2,-y-1/2
 48 x,z,y

_symmetry_Int_Tables_number        224
_cell_length_a                     3.3769(4)
_cell_length_b                     3.3769(4)
_cell_length_c                     3.3769(4)
_cell_angle_alpha                  90
_cell_angle_beta                   90
_cell_angle_gamma                  90
_cell_volume                       38.508(8)
_cell_formula_units_Z              2
_cell_measurement_reflns_used      463
_cell_measurement_temperature      286.15
_cell_measurement_pressure         2200000
_cell_measurement_theta_max        35.8500
_cell_measurement_theta_min        6.7650
_exptl_absorpt_coefficient_mu      0.102
_exptl_crystal_description         'disc'
_exptl_crystal_density_diffrn      1.554
_exptl_crystal_F_000               20.010
_diffrn_measurement_device         'four-circle diffractometer'
_diffrn_measurement_device_type    'SuperNova, Single source at offset/far, Eos'
_diffrn_measurement_method         '\w scans'
_diffrn_reflns_av_R_equivalents    0.0635
_diffrn_reflns_av_unetI/netI       0.0158
_diffrn_reflns_Laue_measured_fraction_full  0.9091
_diffrn_reflns_Laue_measured_fraction_max  0.7917
_diffrn_reflns_limit_h_max         4
_diffrn_reflns_limit_h_min         -4
_diffrn_reflns_limit_k_max         6
_diffrn_reflns_limit_k_min         -7
_diffrn_reflns_limit_l_max         5
_diffrn_reflns_limit_l_min         -5
_diffrn_reflns_number              735
_diffrn_reflns_point_group_measured_fraction_full  0.9091
_diffrn_reflns_point_group_measured_fraction_max  0.7917
_diffrn_reflns_theta_full          19.6651
_diffrn_reflns_theta_max           35.96
_diffrn_reflns_theta_min           8.27
_diffrn_ambient_temperature        286.15
_diffrn_measured_fraction_theta_full  0.9091
_diffrn_measured_fraction_theta_max  0.7917
_diffrn_radiation_type             'Ag K\a'
_diffrn_radiation_wavelength       0.56087
_reflns_Friedel_coverage           0.0
_reflns_limit_h_max                3
_reflns_limit_h_min                0
_reflns_limit_k_max                6
_reflns_limit_k_min                1
_reflns_limit_l_max                4
_reflns_limit_l_min                0
_reflns_number_gt                  27
_reflns_number_total               38
_reflns_threshold_expression       I>=2u(I)
_computing_molecular_graphics      'Olex2 1.3 (Dolomanov et al., 2009)'
_computing_publication_material    'Olex2 1.3 (Dolomanov et al., 2009)'
_computing_structure_refinement    'olex2.refine 1.3 (Bourhis et al., 2015)'
_refine_diff_density_max           0.1084
_refine_diff_density_min           -0.0994
_refine_diff_density_rms           0.0320
_refine_ls_d_res_high              0.4776
_refine_ls_d_res_low               1.9497
_refine_ls_goodness_of_fit_ref     1.4423
_refine_ls_hydrogen_treatment      refall
_refine_ls_matrix_type             full
_refine_ls_number_constraints      0
_refine_ls_number_parameters       6
_refine_ls_number_reflns           38
_refine_ls_number_restraints       0
_refine_ls_R_factor_all            0.0251
_refine_ls_R_factor_gt             0.0179
_refine_ls_restrained_S_all        1.4423
_refine_ls_shift/su_max            0.0001
_refine_ls_shift/su_mean           0.0000
_refine_ls_structure_factor_coef   Fsqd
_refine_ls_weighting_details      
 'w=1/[\s^2^(Fo^2^)+(0.0100P)^2^+0.0002P] where P=(Fo^2^+2Fc^2^)/3'
_refine_ls_weighting_scheme        calc
_refine_ls_wR_factor_gt            0.0361
_refine_ls_wR_factor_ref           0.0421
_refine_special_details
;
Aspherical atom refinement in Olex2
with DiSCaMB generated form factors.
Atomic form factors from
Hirshfeld Atom Refinement
for non split model were used.
They were generated using wavefunction 
calculated with Orca5 with B3LYP functional
using cc-pVTZ basis set.
Wavefunction was calculated for a clusters of 5 
water molecules (the ‘central’ one and its closest neighbors). 
1. Others
 Fixed Sof: O1(0.04167) H1(0.08334)
;
loop_
  _atom_site_label
  _atom_site_type_symbol
  _atom_site_fract_x
  _atom_site_fract_y
  _atom_site_fract_z
  _atom_site_U_iso_or_equiv
  _atom_site_adp_type
  _atom_site_occupancy
  _atom_site_site_symmetry_order
  _atom_site_refinement_flags_posn
  _atom_site_refinement_flags_adp
  _atom_site_refinement_flags_occupancy
 O1 O 0.206(5) 0.25 0.25 0.0172(19) Uiso 0.166680 4 S T P
 H1 H 0.381(10) 0.45(3) 0.381(10) 0.031(12) Uiso 0.166680 2 S T P

loop_
  _geom_bond_atom_site_label_1
  _geom_bond_atom_site_label_2
  _geom_bond_distance
  _geom_bond_site_symmetry_2
  _geom_bond_publ_flag
 O1 O1 0.21(2) 14 ?
 O1 O1 0.21(2) 13 ?
 O1 O1 0.21(2) 9 ?
 O1 O1 0.21(2) 12 ?
 O1 O1 0.30(3) 17 ?
 O1 H1 1.01(3) 11 ?
 O1 H1 0.87(5) 13 ?
 O1 H1 0.87(5) 14 ?
 O1 H1 1.01(3) . ?
 O1 H1 1.04(5) 15 ?
 O1 H1 1.01(3) 8 ?
 O1 H1 0.83(3) 12 ?
 O1 H1 1.01(3) 16 ?
 O1 H1 0.83(3) 10 ?
 O1 H1 1.04(5) 9 ?
 O1 H1 0.87(5) 17 ?
 O1 H1 0.87(5) 18 ?
 H1 H1 0.34(14) 8 ?
 H1 H1 1.13(4) 24_666 ?
 H1 H1 1.13(4) 20_666 ?
 H1 H1 0.34(17) 9 ?

loop_
  _geom_angle_atom_site_label_1
  _geom_angle_atom_site_label_2
  _geom_angle_atom_site_label_3
  _geom_angle
  _geom_angle_site_symmetry_1
  _geom_angle_site_symmetry_3
  _geom_angle_publ_flag
 O1 O1 O1 60.0 13 12 ?
 O1 O1 O1 90.00000000(4) 9 12 ?
 O1 O1 O1 60.00000000(4) 9 13 ?
 H1 O1 O1 94(5) 11 12 ?
 H1 O1 O1 143.0(11) 18 13 ?
 H1 O1 O1 84.0(6) . 9 ?
 H1 O1 O1 43(6) 8 13 ?
 H1 O1 O1 147(3) 12 12 ?
 H1 O1 O1 75(4) 15 12 ?
 H1 O1 O1 95(6) 12 13 ?
 H1 O1 O1 30.0(2) 15 9 ?
 H1 O1 O1 95(6) 12 9 ?
 H1 O1 O1 26(2) 11 9 ?
 H1 O1 O1 95(6) 10 12 ?
 H1 O1 O1 43(6) . 12 ?
 H1 O1 O1 147(3) 10 13 ?
 H1 O1 O1 94(5) 16 13 ?
 H1 O1 O1 147(3) 10 9 ?
 H1 O1 O1 83.1(9) 18 12 ?
 H1 O1 O1 127(6) 17 12 ?
 H1 O1 O1 127(6) 18 9 ?
 H1 O1 O1 71(5) 17 13 ?
 H1 O1 O1 75(4) 9 9 ?
 H1 O1 O1 83.1(9) 17 9 ?
 H1 O1 O1 84.0(6) 11 13 ?
 H1 O1 O1 143.0(11) 14 12 ?
 H1 O1 O1 26(2) 8 12 ?
 H1 O1 O1 83.1(9) 14 13 ?
 H1 O1 O1 94(5) 8 9 ?
 H1 O1 O1 71(5) 14 9 ?
 H1 O1 O1 26(2) . 13 ?
 H1 O1 O1 30.0(2) 9 13 ?
 H1 O1 O1 84.0(6) 16 12 ?
 H1 O1 O1 71(5) 13 12 ?
 H1 O1 O1 43(6) 16 9 ?
 H1 O1 O1 127(6) 13 13 ?
 H1 O1 O1 75(4) 15 13 ?
 H1 O1 O1 143.0(11) 13 9 ?
 H1 O1 O1 30.0(2) 9 12 ?
 H1 O1 H1 140(7) 18 17 ?
 H1 O1 H1 104.6 16 10 ?
 H1 O1 H1 105(4) . 11 ?
 H1 O1 H1 133.7 18 14 ?
 H1 O1 H1 90.4 16 9 ?
 H1 O1 H1 99(7) 14 15 ?
 H1 O1 H1 99(7) 13 9 ?
 H1 O1 H1 121(8) 10 15 ?
 H1 O1 H1 20(8) 16 11 ?
 H1 O1 H1 121(7) 9 12 ?
 H1 O1 H1 84(10) . 17 ?
 H1 O1 H1 90.4 9 11 ?
 H1 O1 H1 90.4 . 15 ?
 H1 O1 H1 99(2) 18 15 ?
 H1 O1 H1 23(10) 14 17 ?
 H1 O1 H1 113.0 18 9 ?
 H1 O1 H1 102(6) 16 14 ?
 H1 O1 H1 99(13) 10 12 ?
 H1 O1 H1 108(7) 16 . ?
 H1 O1 H1 118(8) 10 17 ?
 H1 O1 H1 118(4) 18 12 ?
 H1 O1 H1 118(8) 13 12 ?
 H1 O1 H1 102(6) . 14 ?
 H1 O1 H1 23(8) 13 10 ?
 H1 O1 H1 20(8) . 8 ?
 H1 O1 H1 133.7 13 17 ?
 H1 O1 H1 19(9) . 9 ?
 H1 O1 H1 140(7) 13 14 ?
 H1 O1 H1 23(8) 14 12 ?
 H1 O1 H1 121(5) 8 12 ?
 H1 O1 H1 120.7 16 12 ?
 H1 O1 H1 102(2) 8 17 ?
 H1 O1 H1 121(8) 16 17 ?
 H1 O1 H1 108(7) 8 11 ?
 H1 O1 H1 102(6) 16 13 ?
 H1 O1 H1 90(6) 8 15 ?
 H1 O1 H1 105(4) 16 8 ?
 H1 O1 H1 121(8) 13 11 ?
 H1 O1 H1 19(9) 16 15 ?
 H1 O1 H1 84(10) 13 8 ?
 H1 O1 H1 120.7 10 11 ?
 H1 O1 H1 113.0 13 15 ?
 H1 O1 H1 23(11) 18 10 ?
 H1 O1 H1 104.6 . 12 ?
 H1 O1 H1 23(8) 18 13 ?
 H1 O1 H1 84(10) 14 11 ?
 H1 O1 H1 102(6) 18 11 ?
 H1 O1 H1 99(7) 9 17 ?
 H1 O1 H1 102(6) 18 8 ?
 H1 O1 H1 74(9) 9 15 ?
 H1 O1 H1 121(6) 18 . ?
 H1 O1 H1 120.7 . 10 ?
 O1 H1 O1 13.9(19) 18 13 ?
 O1 H1 O1 6.5(10) . 13 ?
 O1 H1 O1 11.9(13) . 9 ?
 O1 H1 O1 13.9(18) 18 12 ?
 O1 H1 O1 9.6(10) . 12 ?
 O1 H1 O1 9.6(10) 18 9 ?
 O1 H1 O1 6.9(9) 18 8 ?
 O1 H1 O1 11.6(13) . 8 ?
 H1 H1 O1 71.5 9 18 ?
 H1 H1 O1 167(11) 24_666 . ?
 H1 H1 O1 158(8) 20_666 18 ?
 H1 H1 O1 86.2 9 . ?
 H1 H1 O1 166(10) 20_666 13 ?
 H1 H1 O1 166(12) 24_666 13 ?
 H1 H1 O1 160(9) 20_666 . ?
 H1 H1 O1 153(11) 24_666 18 ?
 H1 H1 O1 80.2 9 9 ?
 H1 H1 O1 85.4 8 13 ?
 H1 H1 O1 74.7 9 8 ?
 H1 H1 O1 71.5 8 12 ?
 H1 H1 O1 158(11) 24_666 12 ?
 H1 H1 O1 78.6 8 18 ?
 H1 H1 O1 160(10) 24_666 9 ?
 H1 H1 O1 86.2 8 9 ?
 H1 H1 O1 156(11) 24_666 8 ?
 H1 H1 O1 80.2 8 . ?
 H1 H1 O1 153(9) 20_666 12 ?
 H1 H1 O1 74.7 8 8 ?
 H1 H1 O1 167(8) 20_666 9 ?
 H1 H1 O1 85.4 9 13 ?
 H1 H1 O1 156(8) 20_666 8 ?
 H1 H1 O1 78.6 9 12 ?

loop_
  _geom_torsion_atom_site_label_1
  _geom_torsion_atom_site_label_2
  _geom_torsion_atom_site_label_3
  _geom_torsion_atom_site_label_4
  _geom_torsion
  _geom_torsion_site_symmetry_1
  _geom_torsion_site_symmetry_2
  _geom_torsion_site_symmetry_3
  _geom_torsion_site_symmetry_4
  _geom_torsion_publ_flag
 O1 O1 O1 O1 -109.47122063(5) . 14 15 18 ?
 O1 O1 O1 O1 54.7 . 13 18 10 ?
 O1 O1 O1 O1 54.7 . 17 8 10 ?
 O1 O1 O1 O1 -54.73561032(2) . 14 15 11 ?
 O1 O1 O1 O1 -54.7 . 9 17 11 ?
 O1 O1 O1 O1 -54.73561032(3) . 14 15 9 ?
 O1 O1 O1 O1 0.0 . 17 11 14 ?
 O1 O1 O1 O1 109.47122063(3) . 14 10 17 ?
 O1 O1 O1 O1 54.7 . 9 11 12 ?
 O1 O1 O1 O1 54.735610317(17) . 14 10 13 ?
 O1 O1 O1 O1 -54.7 . 9 8 13 ?
 O1 O1 O1 O1 54.7 . 14 10 12 ?
 O1 O1 O1 O1 -54.7 . 17 9 8 ?
 O1 O1 O1 O1 -54.73561032(3) . 14 17 9 ?
 O1 O1 O1 O1 -54.7 . 13 18 15 ?
 O1 O1 O1 O1 0.0 . 14 17 11 ?
 O1 O1 O1 O1 180.0 . 13 8 18 ?
 O1 O1 O1 O1 54.7 . 14 17 12 ?
 O1 O1 O1 O1 54.73561032(3) . 9 11 14 ?
 O1 O1 O1 O1 90.0 . 14 11 12 ?
 O1 O1 O1 O1 -109.5 . 9 8 18 ?
 O1 O1 O1 O1 180.0 . 14 11 17 ?
 O1 O1 O1 O1 180.0 . 9 15 18 ?
 O1 O1 O1 O1 -90.0 . 14 11 9 ?
 O1 O1 O1 O1 0.0 . 17 8 13 ?
 O1 O1 O1 O1 54.7 . 12 18 11 ?
 O1 O1 O1 O1 54.7 . 17 11 12 ?
 O1 O1 O1 O1 -54.7 . 12 18 8 ?
 O1 O1 O1 O1 54.7 . 17 12 14 ?
 O1 O1 O1 O1 0.0 . 12 18 10 ?
 O1 O1 O1 O1 0.0 . 13 18 8 ?
 O1 O1 O1 O1 -54.73561032(4) . 12 13 9 ?
 O1 O1 O1 O1 90.0 . 13 8 10 ?
 O1 O1 O1 O1 -109.5 . 12 13 18 ?
 O1 O1 O1 O1 -90.0 . 13 8 15 ?
 O1 O1 O1 O1 -54.7 . 12 13 8 ?
 O1 O1 O1 O1 109.5 . 9 11 17 ?
 O1 O1 O1 O1 54.7 . 12 14 10 ?
 O1 O1 O1 O1 54.73561032(4) . 9 17 8 ?
 O1 O1 O1 O1 109.5 . 12 14 17 ?
 O1 O1 O1 O1 0.0 . 9 17 12 ?
 O1 O1 O1 O1 54.73561032(2) . 12 14 11 ?
 O1 O1 O1 O1 -54.73561032(2) . 9 8 15 ?
 O1 O1 O1 O1 180.0 . 12 10 17 ?
 O1 O1 O1 O1 90.0 . 9 15 8 ?
 O1 O1 O1 O1 -90.0 . 12 10 14 ?
 O1 O1 O1 O1 -90.0 . 9 15 11 ?
 O1 O1 O1 O1 90.0 . 12 10 13 ?
 O1 O1 O1 O1 -54.7 . 17 8 15 ?
 O1 O1 O1 O1 -109.47122063(5) . 13 9 17 ?
 O1 O1 O1 O1 54.7 . 17 9 11 ?
 O1 O1 O1 O1 -54.73561032(2) . 13 9 8 ?
 O1 O1 O1 O1 0.0 . 17 9 15 ?
 O1 O1 O1 O1 -54.73561032(3) . 13 9 15 ?
 O1 O1 O1 O1 -54.73561032(4) . 17 11 9 ?
 O1 O1 O1 O1 109.5 . 13 12 18 ?
 O1 O1 O1 O1 -54.7 . 17 12 13 ?
 O1 O1 O1 O1 54.735610317(17) . 13 12 14 ?
 O1 O1 O1 O1 -0.0 . 17 12 10 ?
 O1 O1 O1 O1 54.7 . 13 12 10 ?

loop_
  _diffrn_refln_index_h
  _diffrn_refln_index_k
  _diffrn_refln_index_l
  _diffrn_refln_intensity_net
  _diffrn_refln_intensity_u
 0 -1 0 -0.28 0.59
 0 -1 0 0.22 1.11
 0 -1 0 0.06 0.34
 0 1 0 0.17 0.48
 0 -1 0 0.53 0.78
 0 -1 0 -0.77 1.31
 0 -1 0 -0.46 1
 0 -1 0 0.73 1.01
 0 1 0 -0.26 0.54
 0 -1 0 0.55 0.49
 0 1 0 0.16 0.38
 0 -1 0 -0.55 0.75
 0 -1 0 -0.13 0.82
 0 -1 0 -0.1 0.33
 0 -1 0 -0.02 0.35
 0 -1 -1 5862.58 94.64
 -1 1 1 51.09 10.34
 1 1 -1 72.32 8.7
 1 1 -1 63.6 9.88
 -1 1 1 68.38 9.64
 1 1 -1 70.51 8.13
 -1 -1 1 59.45 10.01
 -1 1 1 63.35 10.92
 -1 -1 1 64.23 9.38
 1 1 -1 59.38 7.43
 1 -1 -1 50.83 6.44
 1 1 -1 63.5 10.2
 1 -1 -1 42.7 10.57
 1 -1 -1 52.39 10.13
 1 -1 -1 42.99 4.81
 1 -1 -1 51.3 7.59
 1 -1 -1 39.98 6.13
 -1 -1 1 69.29 9.05
 1 -1 -1 59.71 9.76
 1 -1 -1 13.1 9.9
 -1 -1 1 63.14 10.38
 -1 -1 1 64.05 8.01
 1 -1 -1 64.71 10.24
 1 -1 -1 66.43 11
 1 -1 -1 64.06 10.56
 1 1 -1 53.45 9.75
 -1 1 1 69.06 5.24
 1 1 -1 64.51 8.78
 -1 -1 1 66.82 8.89
 -1 -1 1 70.8 9.98
 -1 -1 1 62.64 10.25
 0 -2 0 9780.49 128.15
 0 -2 0 9635.4 140.13
 0 2 0 9999 132.4
 0 2 0 9386.82 137.6
 0 -2 0 9815.61 132.14
 0 -2 0 9778.54 124.37
 0 -2 0 9780.44 141.16
 0 -2 0 9622.88 144.25
 0 -2 0 9826.8 138.48
 0 -2 0 9933.37 117.27
 1 -2 0 1.36 1.86
 0 2 1 -5.35 4.66
 -1 2 0 0.99 2.72
 1 -2 0 1.57 3.71
 0 -2 -1 -0.17 2.37
 1 -2 0 1.09 1.4
 0 -2 1 0.96 1.58
 0 -2 -1 -0.31 1.11
 0 -2 -1 0.5 1.98
 2 0 -1 -0.98 3.2
 -1 2 0 1.05 1.97
 1 0 -2 3.84 3.04
 0 -2 1 0.67 1.61
 -1 -2 0 1.42 1.32
 0 -2 1 1.39 1.53
 1 2 0 -1.92 2.59
 1 2 0 -0.93 2.99
 -1 -2 0 2.82 3.02
 1 0 -2 -0.11 1.08
 1 2 0 -0.22 2.11
 1 0 -2 0.76 1.26
 -1 -2 0 -2.71 1.92
 2 0 -1 1.12 1.22
 0 -2 -1 3.07 2.79
 -1 -2 0 -0.42 1.12
 0 -2 -1 -0.86 3.14
 2 0 -1 -1.79 1.93
 1 0 -2 0.37 2.76
 1 -2 0 1.09 1.63
 1 0 -2 -0.55 1.5
 -2 0 1 -0.74 1.77
 0 2 1 1.71 1.46
 0 2 1 1.89 1.92
 0 2 -1 -0.24 2.32
 1 -2 0 -0.5 1.36
 0 2 -1 -0.8 0.96
 -1 -2 0 0.57 1.21
 0 2 1 -1.26 1.28
 0 -2 -1 -0.17 1.42
 0 -2 1 -0.8 1.38
 0 -2 1 1.54 2.94
 1 0 -2 2.46 2.01
 2 0 -1 -2.38 1.77
 -2 0 1 -1.32 2.07
 0 -2 1 -0.27 3.21
 -1 -2 0 -4.47 4.28
 0 -2 1 1.95 3.45
 -1 0 2 -0.64 1.65
 0 -2 -1 1.5 2.57
 0 2 1 -1.48 2.68
 1 -2 0 1.87 2.65
 0 -2 1 3.12 3.74
 0 -2 -1 0.5 1.35
 -1 0 2 -0.52 2.36
 0 2 -1 1.82 1.98
 1 -2 0 -0.97 1.68
 0 -2 1 -2.03 3.12
 1 0 -2 0.24 1.04
 2 -1 -1 4892.91 111.93
 -1 2 1 5625.4 110.05
 -1 -1 2 5601.53 114.54
 1 2 -1 5647.47 120.52
 2 1 -1 5349.3 99.78
 2 1 -1 5119.64 90.57
 1 2 -1 5967.73 75.78
 -2 -1 1 5224.95 100.84
 1 -2 -1 5442.7 107.12
 1 1 -2 5784.57 110.51
 -1 1 2 5718.16 101.39
 1 -1 -2 5601.18 120.35
 -1 2 1 4720.53 119.21
 1 -2 -1 5388.97 98.86
 -1 2 1 5572.35 117.67
 -1 2 1 4428.85 68.06
 1 -2 -1 4424.19 79.97
 -2 -1 1 3923.9 91.98
 -1 2 1 5731.07 119.73
 -1 -2 1 5801.43 110.29
 1 -2 -1 5475.37 98.48
 1 2 -1 5618.44 118.28
 -1 -1 2 5249.67 111.35
 1 2 -1 5429.77 109.42
 1 1 -2 5449.87 116.9
 2 1 -1 5299.49 106.48
 -1 -2 1 5286.42 117.95
 -2 -1 1 5277.3 113.15
 -1 1 2 4897.27 107.06
 2 -1 -1 5200 115.99
 1 -2 -1 5321.15 117.96
 1 2 -1 5636.79 121.32
 1 1 -2 5467.3 107.7
 -1 -1 2 5560.59 109.61
 2 -1 -1 5055.97 113.46
 -2 -1 1 5164 108.35
 -1 -2 1 5535.85 113.21
 1 1 -2 5780.16 103.26
 -1 -2 1 5648.09 88.84
 -2 1 1 5462.69 120.64
 -1 -2 1 5472.04 117.62
 2 1 -1 4922.48 113.43
 1 -2 -1 5485.68 108.22
 1 1 -2 5414.63 108.88
 -1 -1 2 5509.62 117.74
 1 -1 -2 5686.53 113.9
 -2 -1 1 5284.26 115.91
 1 1 -2 3007.59 64.92
 -2 -1 1 5321.13 95.6
 1 -1 -2 5421.13 116.56
 -1 -2 1 5445.48 74.14
 -1 -1 2 5835.29 103.22
 2 -1 -1 5062.19 109.02
 -1 2 1 5013.15 87.39
 1 -1 -2 5651.19 119.61
 -1 -2 1 5330.53 117.48
 -1 -2 1 5552.62 113.74
 1 2 -1 4906.99 72.35
 2 -1 -1 5213.48 115.27
 1 -2 -1 5305.46 117.58
 1 -2 -1 5389.75 117.22
 -1 -2 1 5372.22 116.34
 -2 0 2 3346.64 86.94
 2 0 -2 3143.2 95
 2 0 -2 3450.22 89.66
 2 0 -2 3326.65 99.7
 2 0 -2 2482.27 65.29
 -2 0 2 3431.86 102.21
 2 0 -2 3405.47 81.05
 -2 0 2 3493.04 89.96
 -2 0 2 3552.08 71.87
 2 0 -2 2677.85 99.23
 2 1 -2 22.31 7.03
 -1 -2 2 20.92 6.88
 -2 -1 2 12.09 6.5
 -2 -2 1 17.29 7.53
 -2 -1 2 19.05 7.47
 -1 -2 2 11.2 5.37
 1 -2 -2 7.56 3.42
 2 2 -1 14.86 5.43
 -2 1 2 10.02 5.58
 2 -1 -2 15.24 6.89
 1 2 -2 13.86 7.09
 2 2 -1 19.64 7.73
 -2 -2 1 12.48 5.44
 1 -2 -2 16.81 4.61
 1 -2 -2 13.8 4.51
 2 -2 -1 16.21 6.73
 -2 1 2 21.84 8.79
 -1 -2 2 23.98 7.86
 -1 -2 2 18.94 8.7
 -1 -2 2 18.47 8.06
 -2 2 1 11 7.14
 -1 2 2 10.54 5.36
 2 -2 -1 21.81 7.44
 2 1 -2 19.55 7.3
 1 -2 -2 8.46 4.77
 2 -1 -2 18.49 7.56
 -1 -2 2 23.82 8.39
 -2 -1 2 21.92 6.74
 2 -1 -2 5.91 4.9
 -1 -2 2 13.58 6.02
 -2 1 2 20.63 7.58
 -2 1 2 18.47 7.63
 2 2 -1 16.31 7.3
 2 -2 -1 17.97 8.15
 1 -2 -2 14.42 7.72
 2 -1 -2 20.33 7.27
 -2 -1 2 25.12 8.02
 -2 2 1 15.23 5.92
 1 2 -2 23.45 8.42
 -1 -2 2 10.42 5.82
 1 -2 -2 16.09 5.59
 -2 -2 1 17.25 7.44
 2 -2 -1 23.12 9.4
 2 2 -1 17.23 8.46
 -1 -2 2 18.43 6.21
 -2 -2 1 16.54 5.5
 2 1 -2 22.77 7.44
 -2 -2 1 16.52 7.24
 1 2 -2 19.93 6.66
 -1 2 2 13.09 5.01
 2 1 -2 12.32 5.84
 1 -2 -2 15.42 6.54
 -1 2 2 18.64 7.47
 -2 -2 1 15.6 6.84
 2 1 -2 15.18 6.57
 -2 -1 2 14.36 5.36
 -2 -2 1 17.07 7.29
 2 -1 -2 22.99 9.09
 2 -2 -2 1457.43 76.96
 -2 -2 2 1554.98 77.32
 -2 -2 2 1546.17 64.44
 -2 -2 2 1523.42 69.86
 -2 2 2 1395.64 72.06
 -2 -2 2 1512.43 75.73
 -2 2 2 1686.43 71.8
 2 -2 -2 1464.93 74.39
 2 2 -2 1550.07 63.11
 2 -2 -2 1538.89 72.96
 -2 -2 2 1538.38 68.93
 2 -2 -2 1480 74.56
 -2 2 2 1518.67 77.98
 2 2 -2 1502.2 74.04
 2 2 -2 1549.69 77.73
 2 2 -2 1558.29 75.03
 -2 2 2 1626.42 70.46
 -2 -2 2 1632.65 75
 -2 -2 2 1521.24 63.6
 0 -3 0 1.48 2.41
 0 3 0 0.79 1.59
 0 -3 0 -1.07 2.68
 0 -3 0 4.29 4.29
 0 -3 0 -1.41 3.91
 0 3 0 3.59 5.02
 0 3 0 -0.76 2.83
 0 -3 0 -2.32 2.08
 0 -3 0 -0.49 2.76
 0 3 0 -1.53 1.71
 0 3 0 2.16 3.58
 0 -3 0 -0.75 2.25
 0 3 0 -2.64 3.35
 0 3 0 1.42 2.47
 0 -3 0 -4.71 4.54
 0 -3 0 -3.06 4.44
 0 -3 0 5.43 4.39
 0 -3 1 2107.21 84.91
 0 -3 1 2082.9 75.8
 -1 -3 0 1856.48 80.45
 0 -3 -1 1926.94 77.67
 0 -3 1 2181.63 81.93
 1 -3 0 2119.22 82.13
 1 3 0 2187.92 86.05
 1 -3 0 2134.04 85.35
 -1 -3 0 1923.71 76.3
 0 -3 1 1796.99 60.18
 0 -3 1 2006.57 83.21
 0 -3 -1 1972.82 80.24
 -1 -3 0 1839.31 79.88
 1 -3 0 1525.15 73.67
 0 -3 1 1904.06 80.97
 0 -3 1 1986.17 82.8
 1 -3 0 1449.96 62.4
 0 -3 -1 1866.28 71.59
 1 -3 0 2035.09 80.55
 0 3 1 1996.33 68.13
 -1 0 3 1722.55 76.82
 0 -3 -1 2144.64 81.39
 -1 -3 0 1882.64 80.55
 0 -3 -1 2033.92 82.01
 1 3 0 2036.66 74.19
 0 -3 -1 1707.58 57.43
 0 -3 -1 2003.75 78.83
 -1 -3 0 1248.52 56.99
 1 3 0 2172.81 84.41
 1 3 0 1868.6 80.4
 0 3 -1 1886.73 80.76
 -1 3 0 1951.97 70.39
 0 -3 -1 1986.04 76.04
 0 3 -1 2028.44 84.99
 -1 -3 0 1902.1 79.74
 0 3 1 2099.71 85.34
 0 -3 -1 1977.88 68.69
 1 -3 0 2124.45 77.88
 0 -3 1 2070.97 83.61
 -1 3 0 1973.03 82.49
 0 3 -1 2236.07 79.25
 -1 -3 0 1996.71 73.34
 1 3 -1 4.8 4.19
 -1 -3 1 2.85 3.28
 -1 -3 1 5.21 5.92
 1 -3 -1 -0.97 2.25
 -1 -3 1 2.42 3.92
 1 -3 -1 1.29 2.83
 -1 3 1 1.85 2.64
 1 3 -1 0.35 2.17
 -1 -3 1 3.35 5.3
 1 -3 -1 5.63 4.3
 -1 3 1 -4.09 6.61
 -1 -3 1 -6.03 7.16
 1 -3 -1 -0.19 2.41
 1 3 -1 -1.8 4.43
 1 -3 -1 3.3 2.12
 -1 -3 1 3.32 4.85
 1 -1 -3 1.79 3.52
 1 3 -1 4.72 3.92
 -1 3 1 11.02 6.73
 1 -3 -1 5.86 4.96
 -1 1 3 1.4 2.96
 -1 -1 3 2.19 5.02
 -1 3 1 0.44 1.87
 1 3 -1 5.86 5.37
 1 -3 -1 4.57 5.59
 1 1 -3 6.8 5.16
 -1 -3 1 -2.61 4.52
 1 -1 -3 2.8 3.1
 -1 -3 1 -0.55 2.3
 -3 0 2 4.08 3.14
 3 0 -2 2.07 3.74
 -2 0 3 2.35 2.46
 3 0 -2 0.66 4.06
 2 0 -3 -3.75 3.72
 3 0 -2 -8.87 6.76
 3 0 -2 -1.56 4.19
 -3 0 2 1.07 2.72
 3 0 -2 4.67 5.66
 2 0 -3 -2.67 6.19
 -2 0 3 -6.5 6.27
 -2 0 3 -2.92 3.79
 2 0 -3 -7.25 8.13
 -2 -1 3 1182.38 67.93
 1 -3 -2 980.92 64.78
 -1 -3 2 1055.77 65.54
 -2 -3 1 1151.62 66.44
 3 -1 -2 1023.37 65.87
 2 1 -3 1024.47 56.55
 -3 -1 2 1051.63 61.59
 3 1 -2 1000.32 55.39
 -1 3 2 1197.82 62.98
 2 -1 -3 829.06 62.57
 -2 -3 1 1072.91 61.71
 1 -3 -2 1100.08 61.91
 -1 3 2 920.96 65.08
 -2 3 1 1054.67 69.34
 3 -1 -2 1018.24 60.38
 2 -3 -1 997.34 66.65
 -2 -3 1 1091.4 67.96
 2 -1 -3 1156.06 63.09
 1 -2 -3 316.93 37.51
 1 3 -2 1093.08 61.03
 -1 -3 2 1176.78 71.32
 -2 -1 3 1189.08 64.85
 3 1 -2 1061.85 60.01
 2 -3 -1 1065.78 61.24
 2 -1 -3 1155.8 70.48
 3 1 -2 1023.21 57.99
 -1 -3 2 1125.17 65.89
 3 -1 -2 937.37 63.98
 -2 -3 1 1003.03 64.25
 3 -1 -2 1022.77 65.65
 3 1 -2 1088.68 64.21
 2 -3 -1 1054.31 55
 -3 1 2 1150.69 68.65
 2 -1 -3 1213.43 70.91
 -3 -1 2 1149.2 68.03
 2 1 -3 1069.61 63.77
 1 -3 -2 449.35 36.33
 -1 -3 2 1103.1 67.39
 1 3 -2 1220.55 71.37
 2 1 -3 1094.02 65.9
 2 -3 -1 1056.47 61.92
 -2 1 3 1031.21 65.18
 3 1 -2 1047 58.05
 -2 -1 3 1089.56 66.73
 -1 -3 2 1135.93 65.87
 1 -3 -2 1092.42 62.38
 -1 2 3 1069.82 61.26
 -1 -2 3 1055.95 61.02
 2 3 -1 1106.49 68.82
 -2 3 1 1148.36 68.29
 -2 -3 1 1120.23 65.68
 3 1 -2 1092.82 65.64
 -2 1 3 1030.84 63.39
 -1 3 2 941.6 64.76
 2 -1 -3 1167.82 66.47
 2 3 -1 1125.72 69.96
 1 3 -2 1185.23 71.1
 -1 -3 2 1180.3 64.17
 2 1 -3 1005.75 55.73
 1 3 -2 1060.39 67.77
 1 -3 -2 926.84 62.06
 1 2 -3 796.16 55.88
 2 1 -3 1146.45 63.08
 1 -3 -2 1139.71 69.72
 -3 -1 2 1093.65 58.09
 -2 -3 1 1049.66 66.58
 -1 -3 2 1192.8 71.05
 -2 -1 3 1137.25 58.85
 2 3 -1 1099.63 66.51
 3 -1 -2 1080.89 65.01
 -3 -1 2 997.67 63.01
 -2 -3 1 1120.17 67.12
 -3 -2 2 -8.59 9.34
 2 3 -2 7.59 7.43
 -2 -3 2 -10.39 9.92
 -2 -2 3 16.07 10.87
 2 -3 -2 1.43 2.63
 2 -2 -3 -6.54 3.56
 2 -2 -3 0.14 3.51
 3 -2 -2 3.76 4.93
 2 2 -3 3.32 4.94
 -2 2 3 0.9 4.6
 -2 3 2 1.23 4.66
 3 -2 -2 13.59 8.98
 2 -3 -2 -0.27 6.32
 2 -2 -3 2.48 7.27
 -3 -2 2 -13.74 9.74
 -2 -3 2 -0.45 3.64
 3 -2 -2 -6.13 5.85
 -2 -2 3 -3.04 6.35
 -2 3 2 0.35 4.46
 2 -3 -2 4.18 6.23
 2 -2 -3 2.45 4.14
 3 -2 -2 -4.56 7.03
 2 -3 -2 1.7 3.06
 2 -2 -3 4.83 5.28
 -3 -2 2 -36.68 14.7
 -2 -3 2 2.47 3.82
 3 2 -2 1.8 4.62
 2 2 -3 4.86 5.33
 3 2 -2 -4.56 5.2
 -3 -2 2 -3.74 3.38
 2 2 -3 2.39 2.92
 -2 -3 2 6.37 6.63
 -2 -2 3 -0.66 2.38
 2 -3 -2 3 2.84
 2 -3 -2 1.51 2.38
 -3 -2 2 -17.31 4.73
 -2 2 3 5.29 5.51
 -2 -3 2 0.42 2.16
 -2 -3 2 10.41 3.7
 -2 -2 3 1.83 4.35
 -2 -2 3 0.93 1.65
 -2 3 2 5.56 5.3
 -3 2 2 10.22 6.74
 -2 2 3 0.62 5.85
 2 -3 -2 -4.9 3.63
 2 3 -2 -3.74 5.53
 2 2 -3 4.14 3.95
 2 -2 -3 1.61 4.64
 3 2 -2 0.51 5.38
 -3 -2 2 -15.29 10.69
 -2 -3 2 3.83 7
 2 3 -2 2.87 2.09
 -2 -2 3 -3.6 4.21
 2 3 -2 2.4 7.07
 -3 0 3 668.31 29.01
 3 0 -3 611.01 55.65
 3 0 -3 680.93 55.9
 3 0 -3 694 57.7
 -3 0 3 657.03 57.35
 3 0 -3 697.74 29.37
 -3 -1 3 2.27 4.74
 3 -1 -3 1.46 6.14
 -3 1 3 1.13 2.29
 -3 -1 3 6.88 4.25
 3 1 -3 3.87 3.9
 3 -1 -3 -2.33 6.15
 3 -1 -3 -1.35 4.71
 3 1 -3 6.86 4.73
 3 1 -3 -4.13 4.52
 3 1 -3 6.97 3.55
 3 1 -3 -2.85 6.56
 -3 -1 3 2.92 2.4
 -3 1 3 4.23 3.43
 3 -1 -3 3.79 2.89
 -3 -1 3 2.42 6.54
 3 1 -3 -0.8 2.2
 3 -1 -3 -1.4 2.21
 -3 1 3 5.04 5.49
 1 3 -3 4.57 6.71
 1 -3 -3 1.18 3.08
 3 -1 -3 2.19 6.55
 -3 -3 2 366.32 46.9
 -3 -2 3 337.17 45.06
 2 -3 -3 335.95 45.15
 -2 -3 3 372.04 46.6
 -3 -2 3 383.59 23.03
 3 -3 -2 229.82 38.46
 3 -2 -3 306.85 42.16
 -2 3 3 285.27 41.07
 2 -3 -3 298.88 45.45
 -3 -3 2 335.21 43.61
 -3 -2 3 304.8 42.1
 -2 -3 3 386.68 47.23
 3 -3 -2 257.45 36.73
 2 -3 -3 346.58 43.29
 3 -3 -2 202.88 30.64
 -3 -3 2 293.43 40.17
 3 -2 -3 366.39 45.2
 -3 2 3 420.84 46.31
 2 -3 -3 373.92 42.14
 -3 -2 3 339.07 42.9
 -2 -3 3 283.02 40.94
 3 3 -2 325.84 43.83
 3 2 -3 398.11 46.89
 2 3 -3 362.92 45.81
 -3 -2 3 421.93 24.46
 -2 -3 3 384.68 23.46
 3 2 -3 397.92 24.28
 2 3 -3 331.53 21.37
 -2 -3 3 230.75 23.61
 3 -2 -3 387.16 22.99
 2 -3 -3 251.26 21.35
 3 2 -3 230.56 20.35
 3 -2 -3 393.65 22.43
 2 -3 -3 328.71 22.55
 3 -2 -3 347.02 21.69
 3 3 -2 308.93 41.3
 -3 2 3 371.9 46.17
 -2 3 3 307.23 43.27
 2 -3 -3 341.63 46.29
 3 -2 -3 199.88 20.1
 3 -2 -3 370.33 46.63
 2 -3 -3 342.17 23.57
 2 3 -3 339.51 45.04
 2 3 -3 417.32 48.16
 3 3 -2 362.35 22.33
 3 2 -3 393.13 22.53
 -3 -3 2 327.61 42.7
 2 3 -3 386.47 23.41
 -2 -3 3 300.89 41.19
 3 -2 -3 348.96 46.56
 3 3 -3 1.41 8.11
 -3 -3 3 2.16 2.19
 3 -3 -3 -4.55 10.92
 -3 3 3 4.67 6.71
 -3 -3 3 -4.74 10.67
 3 -3 -3 1.42 5.29
 3 -3 -3 14.49 11.94
 3 3 -3 0.29 3.86
 -3 -3 3 9.68 4.89
 3 -3 -3 6.67 3.87
 -3 -3 3 1.93 2.49
 3 -3 -3 1.79 3.06
 3 3 -3 -6.88 9.78
 3 3 -3 -7.52 4.64
 -3 -3 3 -6.55 8.54
 0 -4 0 722.07 57.31
 0 -4 0 748.09 58.2
 0 -4 0 790.56 61.2
 0 4 0 667.28 55.87
 0 -4 0 713.13 50.26
 0 -4 0 789.3 58.35
 0 4 0 705.63 58.2
 0 4 0 767.1 55.19
 0 4 0 661.01 53.13
 0 -4 0 742.55 53.96
 -1 -4 0 -3.7 3.17
 1 4 0 -1.16 2.65
 0 -4 1 3.93 2.02
 0 -4 -1 3.66 2.69
 -1 -4 0 -3.8 3.7
 0 -4 -1 -0.75 6.64
 0 -4 1 -1.84 4.56
 1 -4 0 -4.6 7.28
 0 -4 1 3.09 3.23
 0 -4 -1 1.42 3.14
 0 4 -1 -3.25 7.24
 0 -4 -1 1.62 5.1
 0 -4 -1 1.61 6.93
 -1 4 0 -1.81 12.25
 -1 -4 0 1.67 5.08
 1 4 0 -2.13 4.25
 0 -4 1 4.41 2.88
 0 4 1 -1.44 4.68
 1 4 0 -2.27 3.46
 0 4 1 3.59 3.21
 0 -4 1 -3.09 6.48
 -1 -4 0 -2.52 5.22
 0 -4 -1 -7.76 6.15
 0 -4 1 -2.42 4.67
 0 4 -1 4.68 4.78
 1 4 0 0.53 3.37
 0 4 1 -3.23 5.56
 0 4 -1 -3.3 5.1
 -1 4 0 -14.61 10.68
 0 -4 -1 6.93 3.25
 0 4 1 4.43 5.35
 -1 -4 0 0.14 3.91
 1 4 0 -1.51 5.22
 0 4 -1 -3.4 5.79
 0 -4 -1 7.18 6.12
 1 -4 0 -3.07 13.58
 -1 -4 0 -0.45 3.19
 0 -4 1 -4.44 5.5
 -1 -4 0 0.57 2.98
 -1 -4 1 631.06 55.6
 -1 -4 1 619.97 51.42
 -1 -4 1 630.29 55.98
 1 -4 -1 431.77 43.12
 1 4 -1 598.73 53.96
 -1 -4 1 597.73 53.65
 -1 4 1 627.24 54.8
 1 -4 -1 512.53 46.25
 -1 4 1 585.05 53.28
 1 -4 -1 539.89 52.65
 -1 -4 1 621.83 53.59
 -1 -4 1 570.16 54.57
 1 4 -1 527.24 47.89
 -1 -4 1 751.48 30.6
 1 -4 -1 342.77 25.02
 1 -4 -1 613.94 27.78
 1 4 -1 625.5 55.81
 -1 4 1 582.84 50.86
 1 -4 -1 532.22 26.56
 1 4 -1 609.83 54.78
 1 4 -1 276.74 23.16
 -1 -4 1 523.75 50.25
 -1 -4 1 659.27 28.57
 -2 0 4 490.58 25.09
 -2 0 4 483.38 51.43
 2 0 -4 409.09 23.54
 -1 -4 2 4.84 2.98
 -2 -4 1 -3.6 3.42
 -1 -4 2 -2.91 5.72
 -2 -4 1 7.79 8.09
 -2 1 4 2.07 1.68
 -2 -1 4 2.53 2.21
 -2 -4 1 -6.91 5.78
 -1 -4 2 -5.82 8.24
 -2 -4 1 0.94 4.13
 1 -4 -2 -7.53 8.4
 1 4 -2 4.78 3.47
 -1 -4 2 8.64 8.28
 2 -4 -1 -2.29 4.5
 1 -4 -2 3.66 7.2
 -2 4 1 -6.27 8
 -2 -4 1 4.22 5.88
 -1 4 2 -0.58 5.06
 -1 -4 2 -1.28 6.44
 2 -1 -4 -11.81 7.91
 -1 4 2 3.68 7.2
 2 -1 -4 2.49 7.18
 1 4 -2 -7.21 5.75
 -2 -4 1 -6.29 9.04
 -2 4 1 5.33 8.02
 -1 -4 2 -2.01 7.4
 2 4 -1 1.01 5.31
 1 4 -2 1.47 4.31
 -2 -4 1 1.16 4.32
 -1 -4 2 -2.2 5.89
 -2 -1 4 -3.58 3.12
 1 -4 -2 -1.19 2.96
 -1 -4 2 -5.91 3.03
 -2 -1 4 0.69 1.51
 2 -1 -4 1.51 2.43
 2 1 -4 -2.2 2.98
 -2 1 4 -2.05 4.7
 -1 4 2 -1.12 3.09
 -2 -1 4 -2.12 4.12
 -2 4 1 -6.07 5.83
 1 -4 -2 -0.14 2.78
 -1 -4 2 4.97 8.5
 -1 4 2 -1.89 3.41
 2 -4 -1 -0.68 1.71
 -2 1 4 -4.33 7.06
 2 -4 -1 -1.08 2.74
 2 4 -1 -13.59 11.28
 1 -4 -2 0.06 2.69
 1 4 -2 3.71 5.56
 1 -4 -2 -3.27 5.52
 2 4 -1 -0.32 2.03
 -2 -4 1 2.19 7.73
 -1 -4 2 -2.46 5.49
 1 4 -2 -0.81 2.2
 -1 -4 2 -7.94 6.83
 -2 -4 1 -4.45 2.41
 2 4 -1 -6.44 5.66
 -2 -4 2 362.14 45.32
 -2 -2 4 253.45 20.2
 -2 -4 2 229.8 37.96
 -2 -4 2 220.76 37.77
 -2 4 2 235.88 42.61
 2 -4 -2 256.73 42.72
 -2 -4 2 288.55 42.33
 2 -2 -4 125.3 27.58
 -2 -4 2 293.2 42.47
 2 4 -2 295.14 43.31
 -2 2 4 309.95 40.93
 -2 -4 2 320.23 21.08
 -2 -2 4 214.96 36.52
 2 4 -2 136.12 19.64
 -2 -2 4 282.2 20.37
 2 2 -4 213.18 18.44
 -2 -4 2 370.71 22.71
 2 -2 -4 94.88 12.33
 2 -2 -4 129.5 13.08
 2 -4 -2 265.53 20.53
 2 2 -4 137.61 15.19
 2 -4 -2 293.46 19.62
 2 4 -2 286.86 41.86
 -2 4 2 292 42.02
 -2 2 4 254.68 39.96
 2 -4 -2 236.61 21.14
 2 4 -2 288.93 42.91
 2 -2 -4 46.9 9.3
 2 4 -2 318.58 21.61
 2 2 -4 141.76 13.84
 -2 -4 2 280.54 41.93
 -2 -4 2 229.65 19.91
 -3 0 4 1.99 1.89
 3 0 -4 -3.96 3.06
 3 0 -4 -6.52 5.62
 3 0 -4 -10.82 10.84
 3 0 -4 -0.53 2.11
 -3 0 4 3.25 2.43
 -3 0 4 0.25 3.2
 3 0 -4 -4.74 3.26
 -3 -1 4 141.85 33.32
 3 -1 -4 193.06 36.82
 -3 1 4 207.78 18.93
 -3 -1 4 229.9 19.31
 3 -1 -4 123.47 32.1
 3 -1 -4 222.43 40.37
 3 -1 -4 253.91 40.84
 3 1 -4 187.95 35.92
 -3 1 4 225.84 38.65
 -3 -1 4 239.97 39.95
 3 1 -4 272.89 39.13
 -3 -1 4 240.01 19.54
 3 1 -4 243.57 19.29
 3 -1 -4 139.71 15.91
 3 1 -4 272.68 20.64
 3 -1 -4 260.4 20.23
 -2 -4 3 3.58 3.45
 -3 -2 4 -1.66 2
 3 2 -4 0.82 3.32
 2 4 -3 -3.57 3.09
 -3 -2 4 -5.73 2.65
 -2 -4 3 -1.31 2.99
 -2 -4 3 -0.26 5.7
 3 -2 -4 -1.78 3.59
 2 -4 -3 -0.45 2.13
 -3 -2 4 -2.59 2.57
 -2 -4 3 -10.88 4.62
 3 2 -4 -2.85 2.69
 3 -2 -4 -8.46 5.34
 2 -4 -3 -1.73 3.42
 3 2 -4 -7.62 3.28
 2 4 -3 1.46 3.75
 -3 -3 4 94.95 14.06
 3 3 -4 103.8 13.69
 -3 -4 3 92.28 13.56
 3 -3 -4 46.98 10.35
 3 -4 -3 54.41 13.48
 3 -3 -4 62.43 11.7
 3 -3 -4 75.43 13.59
 3 -4 -3 87.58 14.06
 3 4 -3 106.87 14.52
 3 3 -4 108.09 14.43
 -4 0 4 120.08 12.69
 4 0 -4 111.1 7.12
 -4 -1 4 -3.92 4.58
 -4 -1 4 3.7 4.11
 -4 -2 4 83.22 13.04
 3 4 -4 0.02 4.54
 -3 -4 4 5.25 4.53
 3 -4 -4 2.03 3.15
 -3 -4 4 1.37 2.67
 3 -4 -4 4.32 6.44
 3 4 -4 -3.33 4.17
 0 -5 0 -3 3.06
 0 -5 0 5.91 5.55
 0 -5 0 -7.83 5.37
 0 5 0 -2.58 5.59
 0 5 0 -8.63 6.9
 0 -5 0 -6.36 7.2
 0 -5 0 6.38 4.68
 0 5 0 2.4 5.74
 0 -5 0 1.25 2.13
 0 -5 0 9.72 10.42
 0 -5 -1 213.41 35.62
 -1 -5 0 225.2 37.98
 0 -5 -1 232.21 37.35
 1 5 0 196.72 36.76
 0 5 1 218.17 38.24
 0 -5 1 246.92 40.26
 1 -5 0 271.09 39.98
 -1 -5 0 213.71 39.11
 0 -5 -1 205.09 36.9
 0 -5 1 204.48 37.27
 1 -5 0 237.15 39.68
 0 5 -1 197.63 37.57
 0 5 1 171.14 34.69
 -1 5 0 224.56 38.95
 -1 -5 0 204.3 36.78
 0 -5 1 217.16 36.95
 0 -5 1 252.32 40.59
 -1 -5 0 273.14 24.13
 0 -5 1 258.64 20.76
 1 -5 0 233.16 37.85
 -1 -5 0 238.29 19.27
 0 -5 -1 253.85 20.16
 0 -5 1 190.62 18.87
 1 -5 0 246.49 20.16
 1 5 0 133.29 32.64
 1 5 0 224.21 35.83
 0 5 -1 242.89 38.14
 -1 -5 0 232.4 20.45
 0 -5 1 222.97 19.48
 -1 -5 0 216.92 37.14
 -1 -5 1 -2.32 2.71
 1 5 -1 -5.69 11.28
 1 -5 -1 6.39 7.85
 1 -5 -1 -0.81 8.75
 -1 -5 1 -1.47 3.78
 1 -5 -1 -6.05 8.14
 1 -5 -1 -8.18 9.96
 -1 -5 1 2.52 5.23
 -1 5 1 0.57 5.42
 -1 -5 1 -10.37 6.08
 -1 -5 1 -3.35 2.9
 1 -5 -1 -1.62 1.83
 1 -5 -1 4.86 3.82
 1 5 -1 7.88 5.76
 1 5 -1 1.83 1.87
 -1 -5 1 17.74 13.59
 -1 -5 2 186.15 18.71
 1 -5 -2 156.98 16.56
 1 -5 -2 136.81 15.9
 1 5 -2 161.14 16.71
 -1 -5 2 144.39 15.89
 -2 -5 2 0.97 3.92
 -2 -5 2 2.83 6.28
 2 -5 -2 -3.02 3.37
 -2 -5 2 -6.17 3.71
 2 -5 -2 2.72 2.52
 2 5 -2 -2.17 4.2
 -2 -5 3 56.12 11.39
 -2 -5 3 70.01 12.65
 -2 -5 3 62.82 11.32
 2 -5 -3 42.54 12.42
 2 5 -3 64.87 11.97
 3 5 -3 -2.77 3.38
 4 0 -5 -2.55 5.27
 4 1 -5 29.38 8.11
 -4 -1 5 50.29 11.35
 4 1 -5 40.26 10.12
 4 -1 -5 27.73 7.28
 -4 -2 5 -0.39 2.74
 4 2 -5 7.52 6.79
 4 -2 -5 0.83 3.19
 4 3 -5 6.6 5.23
 -4 -3 5 23 9.06
 0 -6 0 82.06 13.2
 0 -6 0 70.66 12.35
 0 -6 1 -0.15 6.05
 -1 -6 1 51.5 11.46
 -1 -6 1 88.65 13.72
 -1 -6 1 50.56 11.35
 1 -6 -1 55.49 11.27
 2 6 -2 19.37 6.98
 0 -7 0 -9.73 6.26

_iucr_refine_fcf_details
;
data_solve2
_computing_structure_refinement   'olex2.refine 1.3 (Bourhis et al., 2015)'
_shelx_refln_list_code            4
loop_
  _space_group_symop_id
  _space_group_symop_operation_xyz
   1  x,y,z
   2  x+1/2,-z,y+1/2
   3  x+1/2,z+1/2,-y
   4  z+1/2,y+1/2,-x
   5  -z,y+1/2,x+1/2
   6  -y,x+1/2,z+1/2
   7  y+1/2,-x,z+1/2
   8  z,x,y
   9  y,z,x
  10  -y+1/2,-z+1/2,x
  11  z,-x+1/2,-y+1/2
  12  -y+1/2,z,-x+1/2
  13  -z+1/2,-x+1/2,y
  14  -z+1/2,x,-y+1/2
  15  y,-z+1/2,-x+1/2
  16  x,-y+1/2,-z+1/2
  17  -x+1/2,y,-z+1/2
  18  -x+1/2,-y+1/2,z
  19  y+1/2,x+1/2,-z
  20  -y,-x,-z
  21  z+1/2,-y,x+1/2
  22  -z,-y,-x
  23  -x,z+1/2,y+1/2
  24  -x,-z,-y
  25  -x,-y,-z
  26  -x-1/2,z,-y-1/2
  27  -x-1/2,-z-1/2,y
  28  -z-1/2,-y-1/2,x
  29  z,-y-1/2,-x-1/2
  30  y,-x-1/2,-z-1/2
  31  -y-1/2,x,-z-1/2
  32  -z,-x,-y
  33  -y,-z,-x
  34  y-1/2,z-1/2,-x
  35  -z,x-1/2,y-1/2
  36  y-1/2,-z,x-1/2
  37  z-1/2,x-1/2,-y
  38  z-1/2,-x,y-1/2
  39  -y,z-1/2,x-1/2
  40  -x,y-1/2,z-1/2
  41  x-1/2,-y,z-1/2
  42  x-1/2,y-1/2,-z
  43  -y-1/2,-x-1/2,z
  44  y,x,z
  45  -z-1/2,y,-x-1/2
  46  z,y,x
  47  x,-z-1/2,-y-1/2
  48  x,z,y

_space_group_crystal_system       cubic
_space_group_IT_number            224
_space_group_name_H-M_alt         'P n -3 m :2'
_space_group_name_Hall            '-P 4bc 2bc 3'
_symmetry_space_group_name_H-M    'P n -3 m :2'
_symmetry_space_group_name_Hall   '-P 4bc 2bc 3'
_symmetry_Int_Tables_number       224
_cell_length_a                    3.3769(4)
_cell_length_b                    3.3769(4)
_cell_length_c                    3.3769(4)
_cell_angle_alpha                 90
_cell_angle_beta                  90
_cell_angle_gamma                 90
_cell_volume                      38.508(8)
loop_
  _refln_index_h
  _refln_index_k
  _refln_index_l
  _refln_F_squared_calc
  _refln_F_squared_meas
  _refln_F_squared_sigma
  _refln_F_squared_weight
  _refln_observed_status
0 2 0 49.313 49.584 0.213 0.021 o
0 2 2 16.668 16.457 0.462 0.026 o
0 3 1 10.035 9.864 0.111 0.260 o
0 3 3 3.143 3.430 0.085 0.713 o
0 4 0 3.682 3.709 0.090 0.622 o
0 4 2 2.354 2.306 0.132 0.340 o
0 4 4 0.572 0.575 0.032 5.560 o
0 5 1 1.156 1.171 0.027 5.851 o
0 6 0 0.418 0.388 0.046 2.870 o
1 1 1 0.306 0.304 0.008 49.088 o
1 2 1 27.207 26.821 0.201 0.053 o
1 2 2 0.085 0.082 0.004 186.284 o
1 3 1 0.011 0.010 0.003 538.273 o
1 3 2 5.415 5.371 0.050 0.984 o
1 3 3 0.001 0.010 0.004 383.693 o
1 4 1 2.954 2.876 0.079 0.829 o
1 4 2 0.000 -0.004 0.002 1072.910 o
1 4 3 1.131 1.145 0.047 2.484 o
1 4 4 0.000 0.000 0.019 16.756 o
1 5 1 0.000 -0.001 0.007 141.665 o
1 5 2 0.735 0.796 0.038 3.865 o
1 5 4 0.188 0.183 0.024 9.846 o
1 6 1 0.332 0.318 0.041 3.529 o
2 2 2 7.473 7.807 0.084 0.444 o
2 3 2 0.006 0.003 0.004 472.086 o
2 3 3 1.767 1.741 0.031 3.926 o
2 4 2 1.409 1.175 0.057 1.694 o
2 4 3 0.000 -0.012 0.004 421.536 o
2 4 4 0.351 0.422 0.066 1.405 o
2 5 2 0.000 -0.004 0.007 113.183 o
2 5 3 0.291 0.308 0.027 7.908 o
2 5 4 0.000 0.008 0.010 59.448 o
2 6 2 0.166 0.098 0.035 4.887 o
3 3 3 0.000 0.007 0.006 154.689 o
3 4 3 0.431 0.435 0.031 5.949 o
3 4 4 0.000 0.007 0.008 101.436 o
3 5 3 0.000 -0.014 0.017 21.292 o
3 5 4 0.071 0.064 0.042 3.591 o
;
_iucr_refine_instructions_details
;
TITL 
CELL 0.56087 3.3769 3.3769 3.3769 90 90 90
ZERR 2 0.0004 0.0004 0.0004 0 0 0
LATT 1
SYMM -Y,0.5+X,0.5+Z
SYMM 0.5-X,0.5-Y,+Z
SYMM 0.5+Y,-X,0.5+Z
SYMM 0.5+X,-Z,0.5+Y
SYMM +X,0.5-Y,0.5-Z
SYMM 0.5+X,0.5+Z,-Y
SYMM 0.5+Z,0.5+Y,-X
SYMM 0.5-X,+Y,0.5-Z
SYMM -Z,0.5+Y,0.5+X
SYMM +Z,+X,+Y
SYMM +Y,+Z,+X
SYMM 0.5-Y,0.5-Z,+X
SYMM +Z,0.5-X,0.5-Y
SYMM 0.5-Y,+Z,0.5-X
SYMM 0.5-Z,0.5-X,+Y
SYMM 0.5-Z,+X,0.5-Y
SYMM +Y,0.5-Z,0.5-X
SYMM 0.5+Y,0.5+X,-Z
SYMM -Y,-X,-Z
SYMM -X,0.5+Z,0.5+Y
SYMM -X,-Z,-Y
SYMM 0.5+Z,-Y,0.5+X
SYMM -Z,-Y,-X
SFAC H O
DISP H 0 0 0.7
DISP O 0.0058 0.0036 18.2
UNIT 4 2

L.S. 24
PLAN  2
TEMP 13
CONF
LIST 3
7TIT L
MORE -1
BOND $H
fmap 2 53
ACTA 
OMIT 0 1 1
WGHT 0.01 0.000176
FVAR 14.036612
REM <olex2.extras>
REM <HklSrc "%.\\solve2.hkl">
REM </olex2.extras>

O1    2     0.20613  0.25000  0.25000  10.04167  0.01716 
H1    1     0.38131  0.45311  0.38131  10.08334  0.03067 
HKLF 4

END
Q2 1 0 0.5 0.5 11 0.05 0.07
Q1 1 0.25 0.25 0.25 11 0.05 0.11
Q3 1 0.25 0.75 0.25 11 0.05 0.06

  REM The information below was added by Olex2.
  REM
  REM R1 = 0.0179 for 27 Fo > 4sig(Fo) and 0.0251 for all 38 data
  REM 6 parameters refined using 0 restraints
  REM Highest difference peak 0.1084, deepest hole -0.0994
  REM Mean Shift 0.0000, Max Shift 0.0001.

  REM +++ Tabular Listing of Refinement Information +++
  REM R1_all = 0.0251
  REM R1_gt = 0.0179
  REM wR_ref = 0.0421
  REM GOOF = 1.4423
  REM Shift_max = 0.0001
  REM Shift_mean = 0.0000
  REM Reflections_all = 38
  REM Reflections_gt = 27
  REM Parameters = 6
  REM Hole = -0.0994
  REM Peak = 0.1084
  REM Flack = n/a

  
;
_olex2_submission_special_instructions  'No special instructions were received'
