# Supplementary material for: Structure of ice VII with Hirshfeld atom refinement
Source: IUCrJ. 2025 Apr 25;12(Pt 3):288–94. doi: 10.1107/S2052252525002581 (PMC12044852; doi:10.1107/S2052252525002581)
Supplement: Supplementary file 1 [file m-12-00288-sup1.zip › cify/d2o_low_res/d2o_low_res.cif]

data_iceVIID2O_0m
# start Validation Reply Form
_vrf_ATOM007_iceVIID2O_0m
;
PROBLEM: _atom_site_aniso_label is missing
RESPONSE: there are no atoms with anisotropic displacement paramters
;
_vrf_DIFMN02_iceVIID2O_0m
;
PROBLEM: The minimum difference density is < -0.1*ZMAX*1.00
RESPONSE: quality of this dataset is relatively poor
;
_vrf_PLAT029_iceVIID2O_0m
;
PROBLEM: _diffrn_measured_fraction_theta_full value Low .      0.636 Why?  
RESPONSE: It is caused by the fact that sample was closed in Diamond Anvil Cell
 and as a result access to the reciprocal psace was restricted. 
;
_vrf_PLAT088_iceVIID2O_0m
;
PROBLEM: Poor Data / Parameter Ratio ....................       6.00 Note  
RESPONSE: low number of reflections has been measured
;
_vrf_PLAT098_iceVIID2O_0m
;
PROBLEM: Large Reported Min.  (Negative) Residual Density      -1.16 eA-3  
RESPONSE: quality of this dataset is relatively poor
;
_vrf_PLAT113_iceVIID2O_0m
;
PROBLEM: ADDSYM Suggests Possible Pseudo/New  Space Group      Im-3m Check 
RESPONSE: ...
;
_vrf_PLAT911_iceVIID2O_0m
;
PROBLEM: Missing FCF Refl Between Thmin & STh/L=    0.600          4 Report
RESPONSE: It is caused by the fact that sample was closed in Diamond Anvil Cell
 and as a result access to the reciprocal psace was restricted.
;
# end Validation Reply Form
_audit_creation_date               2023-07-08
_audit_creation_method
;
Olex2 1.3
(compiled 2020.07.31 svn.rc2a77460 for OlexSys, GUI svn.r6145)
;
_audit_contact_author_address      ?
_audit_contact_author_email        ?
_audit_contact_author_name         ''
_audit_contact_author_phone        ?
_publ_contact_author_id_orcid      ?
_publ_section_references
;
Bourhis, L.J., Dolomanov, O.V., Gildea, R.J., Howard, J.A.K., Puschmann, H.
 (2015). Acta Cryst. A71, 59-75.

Dolomanov, O.V., Bourhis, L.J., Gildea, R.J, Howard, J.A.K. & Puschmann, H.
 (2009), J. Appl. Cryst. 42, 339-341.
;
_chemical_formula_moiety           'H2 O1'
_chemical_formula_sum              'H2 O'
_chemical_formula_weight           18.015
loop_
  _atom_type_symbol
  _atom_type_scat_dispersion_real
  _atom_type_scat_dispersion_imag
  _atom_type_scat_source
  _atom_type_scat_dispersion_source
 H 0.00000 0.00000 'NoSpherA2 like software (i.e. uses apherical atomic form factors): DiSCaMB'
 'Brennan, Cowan, Rev. Sci. Instrum., 1992, 63, 850'
 O -0.00080 0.00200 'NoSpherA2 like software (i.e. uses apherical atomic form factors): DiSCaMB'
 'Brennan, Cowan, Rev. Sci. Instrum., 1992, 63, 850'


_space_group_crystal_system        'cubic'
_space_group_IT_number             224
_space_group_name_H-M_alt          'P n -3 m'
_space_group_name_Hall             '-P 4bc 2bc 3'
loop_
  _space_group_symop_id
  _space_group_symop_operation_xyz
 1 x,y,z
 2 x+1/2,-z,y+1/2
 3 x+1/2,z+1/2,-y
 4 z+1/2,y+1/2,-x
 5 -z,y+1/2,x+1/2
 6 -y,x+1/2,z+1/2
 7 y+1/2,-x,z+1/2
 8 z,x,y
 9 y,z,x
 10 -y+1/2,-z+1/2,x
 11 z,-x+1/2,-y+1/2
 12 -y+1/2,z,-x+1/2
 13 -z+1/2,-x+1/2,y
 14 -z+1/2,x,-y+1/2
 15 y,-z+1/2,-x+1/2
 16 x,-y+1/2,-z+1/2
 17 -x+1/2,y,-z+1/2
 18 -x+1/2,-y+1/2,z
 19 y+1/2,x+1/2,-z
 20 -y,-x,-z
 21 z+1/2,-y,x+1/2
 22 -z,-y,-x
 23 -x,z+1/2,y+1/2
 24 -x,-z,-y
 25 -x,-y,-z
 26 -x-1/2,z,-y-1/2
 27 -x-1/2,-z-1/2,y
 28 -z-1/2,-y-1/2,x
 29 z,-y-1/2,-x-1/2
 30 y,-x-1/2,-z-1/2
 31 -y-1/2,x,-z-1/2
 32 -z,-x,-y
 33 -y,-z,-x
 34 y-1/2,z-1/2,-x
 35 -z,x-1/2,y-1/2
 36 y-1/2,-z,x-1/2
 37 z-1/2,x-1/2,-y
 38 z-1/2,-x,y-1/2
 39 -y,z-1/2,x-1/2
 40 -x,y-1/2,z-1/2
 41 x-1/2,-y,z-1/2
 42 x-1/2,y-1/2,-z
 43 -y-1/2,-x-1/2,z
 44 y,x,z
 45 -z-1/2,y,-x-1/2
 46 z,y,x
 47 x,-z-1/2,-y-1/2
 48 x,z,y

_symmetry_Int_Tables_number        224
_cell_length_a                     3.3661(4)
_cell_length_b                     3.3661(4)
_cell_length_c                     3.3661(4)
_cell_angle_alpha                  90
_cell_angle_beta                   90
_cell_angle_gamma                  90
_cell_volume                       38.140(8)
_cell_formula_units_Z              2
_cell_measurement_reflns_used      24
_cell_measurement_theta_max        23.25
_cell_measurement_theta_min        5.2
_cell_measurement_temperature      273.15
_exptl_absorpt_coefficient_mu      0.062
_exptl_crystal_density_diffrn      1.569
_exptl_crystal_F_000               19.997
_exptl_crystal_description         "disc"
_exptl_crystal_colour              "colourless"
_exptl_crystal_size_max            0.3
_exptl_crystal_size_mid            0.2
_exptl_crystal_size_min            0.2
_diffrn_reflns_av_R_equivalents    0.0344
_diffrn_reflns_av_unetI/netI       0.0323
_diffrn_reflns_Laue_measured_fraction_full  0.6364
_diffrn_reflns_Laue_measured_fraction_max  0.4706
_diffrn_reflns_limit_h_max         3
_diffrn_reflns_limit_h_min         -5
_diffrn_reflns_limit_k_max         5
_diffrn_reflns_limit_k_min         -4
_diffrn_reflns_limit_l_max         7
_diffrn_reflns_limit_l_min         -2
_diffrn_reflns_number              72
_diffrn_reflns_point_group_measured_fraction_full  0.6364
_diffrn_reflns_point_group_measured_fraction_max  0.4706
_diffrn_reflns_theta_full          15.0938
_diffrn_reflns_theta_max           27.70
_diffrn_reflns_theta_min           5.23
_diffrn_ambient_temperature        273.15
_diffrn_measured_fraction_theta_full  0.6364
_diffrn_measured_fraction_theta_max  0.4706
_diffrn_radiation_type             synchrotron
_diffrn_radiation_wavelength       0.434
_diffrn_measurement_device_type    'Bruker APEX-II CCD'
_reflns_Friedel_coverage           0.0
_reflns_limit_h_max                3
_reflns_limit_h_min                0
_reflns_limit_k_max                7
_reflns_limit_k_min                1
_reflns_limit_l_max                4
_reflns_limit_l_min                0
_reflns_number_gt                  16
_reflns_number_total               24
_reflns_threshold_expression       I>=2u(I)
_computing_molecular_graphics      'Olex2 1.3 (Dolomanov et al., 2009)'
_computing_publication_material    'Olex2 1.3 (Dolomanov et al., 2009)'
_computing_structure_refinement    'olex2.refine 1.3 (Bourhis et al., 2015)'
_refine_diff_density_max           0.5151
_refine_diff_density_min           -1.1589
_refine_diff_density_rms           0.1763
_refine_ls_d_res_high              0.4668
_refine_ls_d_res_low               2.3802
_refine_ls_goodness_of_fit_ref     1.0046
_refine_ls_hydrogen_treatment      refall
_refine_ls_matrix_type             full
_refine_ls_number_constraints      0
_refine_ls_number_parameters       4
_refine_ls_number_reflns           24
_refine_ls_number_restraints       0
_refine_ls_R_factor_all            0.1223
_refine_ls_R_factor_gt             0.0597
_refine_ls_restrained_S_all        1.0046
_refine_ls_shift/su_max            0.0002
_refine_ls_shift/su_mean           0.0000
_refine_ls_structure_factor_coef   Fsqd
_refine_ls_weighting_details      
 'w=1/[\s^2^(Fo^2^)+(0.0820P)^2^+0.1865P] where P=(Fo^2^+2Fc^2^)/3'
_refine_ls_weighting_scheme        calc
_refine_ls_wR_factor_gt            0.1214
_refine_ls_wR_factor_ref           0.2069
_refine_special_details
;
Aspherical atom refinement in Olex2
with DiSCaMB generated form factors.
Hirshfeld Atom Refinement using wavefunction 
calculated with Orca5 with B3LYP functional
using cc-pVTZ basis set.
Wavefunction was calculated for a clusters of 5 
water molecules (the ‘central’ one and its closest neighbors). 
1. Others
 Fixed Sof: H1(0.08333)
;
loop_
  _atom_site_label
  _atom_site_type_symbol
  _atom_site_fract_x
  _atom_site_fract_y
  _atom_site_fract_z
  _atom_site_U_iso_or_equiv
  _atom_site_adp_type
  _atom_site_occupancy
  _atom_site_site_symmetry_order
  _atom_site_refinement_flags_posn
  _atom_site_refinement_flags_adp
  _atom_site_refinement_flags_occupancy
 O1 O 0.25 0.25 0.25 0.0229(19) Uiso 1.000080 24 S T P
 H H 0.41(5) 0.41(5) 0.41(5) 0.04(8) Uiso 0.499980 6 S T P


loop_
  _geom_bond_atom_site_label_1
  _geom_bond_atom_site_label_2
  _geom_bond_distance
  _geom_bond_site_symmetry_2
  _geom_bond_publ_flag
 O1 H 0.9(3) . ?
 O1 H 0.9(3) 12 ?
 O1 H 0.9(3) 10 ?
 O1 H 0.9(3) 11 ?
 H H 1.1(5) 20_666 ?

loop_
  _geom_angle_atom_site_label_1
  _geom_angle_atom_site_label_2
  _geom_angle_atom_site_label_3
  _geom_angle
  _geom_angle_site_symmetry_1
  _geom_angle_site_symmetry_3
  _geom_angle_publ_flag
 H O1 H 109.5 10 . ?
 H O1 H 109(6) 12 11 ?
 H O1 H 109(12) 12 10 ?
 H O1 H 109(12) 11 . ?
 H O1 H 109.5 11 10 ?
 H O1 H 109.5 12 . ?
 H H O1 180.0 20_666 . ?

loop_
  _diffrn_refln_index_h
  _diffrn_refln_index_k
  _diffrn_refln_index_l
  _diffrn_refln_intensity_net
  _diffrn_refln_intensity_u
 -1 0 1 9783.92 325.07
 -1 0 1 9999 342.27
 -1 1 0 9107.19 325.07
 0 -2 0 4657.73 167.68
 0 2 0 5035.1 167.68
 0 2 0 5205.58 181.88
 -2 1 1 2650.63 93.29
 -2 1 1 2633.04 122.39
 2 1 -1 2696.53 93.29
 -1 2 1 2821.02 120.79
 -1 1 2 2894.51 93.29
 -1 1 2 2908.81 128.59
 -1 2 1 2761.52 93.29
 -1 -1 2 2864.31 113.69
 1 -1 -2 2655.83 93.29
 2 -1 -1 2758.92 93.29
 -1 -1 2 2761.72 93.29
 -2 2 2 830.32 60.49
 -2 2 2 855.51 28.5
 -2 -2 2 823.12 44.2
 -2 -2 2 848.12 28.5
 2 -2 -2 859.71 28.5
 3 0 -1 1029.5 32.9
 1 3 0 1029.5 44.1
 1 3 0 980.8 32.9
 -1 3 0 986.2 32.9
 -1 3 0 832.32 59.59
 1 -3 0 988 32.9
 3 2 -1 584.54 20.1
 -1 3 2 622.04 20.1
 -2 1 3 577.44 51.39
 -3 2 1 594.64 55.69
 -2 -1 3 571.64 20.1
 1 -3 -2 613.54 20.1
 -3 1 2 630.74 52.29
 3 1 -2 575.44 20.6
 -1 2 3 529.15 54.69
 -2 3 1 628.34 52.49
 -2 3 1 608.74 20.6
 -3 -1 2 659.43 48.7
 2 -3 -1 621.84 20.6
 -3 -1 2 622.64 20.6
 -3 0 3 368.26 39.1
 -3 2 3 229.38 35.2
 -3 3 2 215.78 34.7
 -2 3 3 253.17 37.4
 0 -4 0 366.26 12.4
 -2 0 4 272.27 36.3
 0 4 2 280.37 34.6
 -1 4 1 338.07 11.5
 -1 4 1 357.56 36.7
 1 -4 1 326.77 11.5
 1 -4 -1 336.77 11.5
 -3 1 4 129.39 26.8
 -3 -1 4 135.39 24
 -4 0 2 290.07 39.8
 -2 4 2 193.18 31.9
 -2 2 4 205.38 36.5
 -4 2 2 201.88 36
 -4 3 3 74.29 24.5
 -3 3 4 74.69 24.6
 -3 4 3 80.39 25.2
 -4 0 4 91.49 23.2
 -3 0 5 12.3 10
 -2 5 3 41.5 18.1
 -5 1 4 33.9 19
 0 0 6 -0.3 1.8
 -4 0 6 1.4 9.2
 1 1 6 0.1 2.1
 -3 1 6 -0.2 5.4
 0 -2 6 2.8 2.1
 0 -1 7 1.7 2.6

_iucr_refine_fcf_details
;
data_iceVIID2O_0m
_computing_structure_refinement   ''
_shelx_refln_list_code            4
loop_
  _space_group_symop_id
  _space_group_symop_operation_xyz
   1  x,y,z
   2  x+1/2,-z,y+1/2
   3  x+1/2,z+1/2,-y
   4  z+1/2,y+1/2,-x
   5  -z,y+1/2,x+1/2
   6  -y,x+1/2,z+1/2
   7  y+1/2,-x,z+1/2
   8  z,x,y
   9  y,z,x
  10  -y+1/2,-z+1/2,x
  11  z,-x+1/2,-y+1/2
  12  -y+1/2,z,-x+1/2
  13  -z+1/2,-x+1/2,y
  14  -z+1/2,x,-y+1/2
  15  y,-z+1/2,-x+1/2
  16  x,-y+1/2,-z+1/2
  17  -x+1/2,y,-z+1/2
  18  -x+1/2,-y+1/2,z
  19  y+1/2,x+1/2,-z
  20  -y,-x,-z
  21  z+1/2,-y,x+1/2
  22  -z,-y,-x
  23  -x,z+1/2,y+1/2
  24  -x,-z,-y
  25  -x,-y,-z
  26  -x-1/2,z,-y-1/2
  27  -x-1/2,-z-1/2,y
  28  -z-1/2,-y-1/2,x
  29  z,-y-1/2,-x-1/2
  30  y,-x-1/2,-z-1/2
  31  -y-1/2,x,-z-1/2
  32  -z,-x,-y
  33  -y,-z,-x
  34  y-1/2,z-1/2,-x
  35  -z,x-1/2,y-1/2
  36  y-1/2,-z,x-1/2
  37  z-1/2,x-1/2,-y
  38  z-1/2,-x,y-1/2
  39  -y,z-1/2,x-1/2
  40  -x,y-1/2,z-1/2
  41  x-1/2,-y,z-1/2
  42  x-1/2,y-1/2,-z
  43  -y-1/2,-x-1/2,z
  44  y,x,z
  45  -z-1/2,y,-x-1/2
  46  z,y,x
  47  x,-z-1/2,-y-1/2
  48  x,z,y

_space_group_crystal_system       cubic
_space_group_IT_number            224
_space_group_name_H-M_alt         'P n -3 m :2'
_space_group_name_Hall            '-P 4bc 2bc 3'
_symmetry_space_group_name_H-M    'P n -3 m :2'
_symmetry_space_group_name_Hall   '-P 4bc 2bc 3'
_symmetry_Int_Tables_number       224
_cell_length_a                    3.3661(4)
_cell_length_b                    3.3661(4)
_cell_length_c                    3.3661(4)
_cell_angle_alpha                 90
_cell_angle_beta                  90
_cell_angle_gamma                 90
_cell_volume                      38.140(8)
loop_
  _refln_index_h
  _refln_index_k
  _refln_index_l
  _refln_F_squared_calc
  _refln_F_squared_meas
  _refln_F_squared_sigma
  _refln_F_squared_weight
  _refln_observed_status
0 1 1 121.198 103.513 2.642 0.083 o
0 2 0 48.551 53.344 1.568 0.340 o
0 3 1 10.414 10.658 0.204 3.563 o
0 3 3 3.490 3.957 0.420 10.323 o
0 4 0 3.985 3.936 0.133 11.303 o
0 4 2 2.611 3.015 0.228 15.887 o
0 4 4 0.735 0.983 0.249 44.557 o
0 5 3 0.595 0.132 0.107 102.697 o
0 6 0 0.491 -0.003 0.019 157.269 o
0 6 2 0.333 0.030 0.023 221.328 o
0 6 4 0.109 0.015 0.099 401.230 o
0 7 1 0.132 0.018 0.028 532.715 o
1 2 1 27.615 29.657 0.327 0.907 o
1 3 2 5.817 6.487 0.078 7.085 o
1 4 1 3.225 3.597 0.070 13.850 o
1 4 3 1.354 1.427 0.192 31.834 o
1 5 4 0.278 0.364 0.204 98.102 o
1 6 1 0.404 0.001 0.023 190.539 o
1 6 3 0.190 -0.002 0.058 359.975 o
2 2 2 7.913 9.129 0.161 4.780 o
2 3 3 2.057 2.502 0.222 19.799 o
2 4 2 1.653 2.146 0.215 23.980 o
2 5 3 0.406 0.446 0.195 83.318 o
3 4 3 0.592 0.822 0.154 64.538 o
;
_iucr_refine_instructions_details
;
TITL iceviid2o_0m_a.res in Pn-3m
REM Old TITL
REM SHELXT solution in Pn-3n: R1 0.024, Rweak 0.373, Alpha 0.000
REM <I/s> 0.000 for 0 systematic absences, Orientation as input
REM Formula found by SHELXT: O
CELL 0.434 3.3661 3.3661 3.3661 90 90 90
ZERR 2 0.0004 0.0004 0.0004 0 0 0
LATT 1
SYMM -Y,0.5+X,0.5+Z
SYMM 0.5-X,0.5-Y,+Z
SYMM 0.5+Y,-X,0.5+Z
SYMM 0.5+X,-Z,0.5+Y
SYMM +X,0.5-Y,0.5-Z
SYMM 0.5+X,0.5+Z,-Y
SYMM 0.5+Z,0.5+Y,-X
SYMM 0.5-X,+Y,0.5-Z
SYMM -Z,0.5+Y,0.5+X
SYMM +Z,+X,+Y
SYMM +Y,+Z,+X
SYMM 0.5-Y,0.5-Z,+X
SYMM +Z,0.5-X,0.5-Y
SYMM 0.5-Y,+Z,0.5-X
SYMM 0.5-Z,0.5-X,+Y
SYMM 0.5-Z,+X,0.5-Y
SYMM +Y,0.5-Z,0.5-X
SYMM 0.5+Y,0.5+X,-Z
SYMM -Y,-X,-Z
SYMM -X,0.5+Z,0.5+Y
SYMM -X,-Z,-Y
SYMM 0.5+Z,-Y,0.5+X
SYMM -Z,-Y,-X
SFAC O H
DISP H 0 0 0.6003
DISP O -0.0008 0.002 10.704
UNIT 2 4

L.S. 10
PLAN  14
TEMP 0
CONF
BOND $H
list 4
MORE -1
BOND $H
fmap 2
acta 
WGHT 0.082013 0.186492
FVAR 9.646596
REM <olex2.extras>
REM <HklSrc "%.\\iceVIID2O_0m.hkl">
REM </olex2.extras>

O1    1     0.25000  0.25000  0.25000  10.04167  0.02288 
H     2     0.40967  0.40967  0.40967  10.08333  0.04321 
HKLF 4

END
Q2 1 0.5 0.5 0.5 11 0.05 0.25
Q3 1 0.5 0.5 0 11 0.05 0.25
Q1 1 0.25 0.25 0.75 11 0.05 0.44

  REM The information below was added by Olex2.
  REM
  REM R1 = 0.0597 for 16 Fo > 4sig(Fo) and 0.1223 for all 24 data
  REM 4 parameters refined using 0 restraints
  REM Highest difference peak 0.5151, deepest hole -1.1589
  REM Mean Shift 0.0000, Max Shift 0.0002.

  REM +++ Tabular Listing of Refinement Information +++
  REM R1_all = 0.1223
  REM R1_gt = 0.0597
  REM wR_ref = 0.2069
  REM GOOF = 1.0046
  REM Shift_max = 0.0002
  REM Shift_mean = 0.0000
  REM Reflections_all = 24
  REM Reflections_gt = 16
  REM Parameters = 4
  REM Hole = -1.1589
  REM Peak = 0.5151
  REM Flack = n/a

  
;
_olex2_submission_special_instructions  'No special instructions were received'
