# Supplementary material for: Structure of ice VII with Hirshfeld atom refinement
Source: IUCrJ. 2025 Apr 25;12(Pt 3):288–94. doi: 10.1107/S2052252525002581 (PMC12044852; doi:10.1107/S2052252525002581)
Supplement: Supplementary file 1 [file m-12-00288-sup1.zip › cify/h2o_II/h2o_O_111_H_z_gt_x.cif]

data_IceVII_0m
# start Validation Reply Form
_vrf_PLAT088_IceVII_0m
;
PROBLEM: Poor Data / Parameter Ratio ....................       4.71 Note  
RESPONSE: low number of reflections has been measured, 
pourpose of the refinement was to check results of the refinement
for the model used inspite of tthe poor Data / Parameter Ratio
;
# end Validation Reply Form
_audit_creation_date               2024-12-08
_audit_creation_method
;
Olex2 1.3
(compiled 2020.07.31 svn.rc2a77460 for OlexSys, GUI svn.r6145)
;
_audit_contact_author_address      ?
_audit_contact_author_email        ?
_audit_contact_author_name         ''
_audit_contact_author_phone        ?
_publ_contact_author_id_orcid      ?
_publ_section_references
;
Bourhis, L.J., Dolomanov, O.V., Gildea, R.J., Howard, J.A.K., Puschmann, H.
 (2015). Acta Cryst. A71, 59-75.

Dolomanov, O.V., Bourhis, L.J., Gildea, R.J, Howard, J.A.K. & Puschmann, H.
 (2009), J. Appl. Cryst. 42, 339-341.
;
_chemical_formula_moiety           'H2 O1'
_chemical_formula_sum              'H2 O'
_chemical_formula_weight           18.015
loop_
  _atom_type_symbol
  _atom_type_scat_dispersion_real
  _atom_type_scat_dispersion_imag
  _atom_type_scat_source
  _atom_type_scat_dispersion_source
 H 0.00000 0.00000 'NoSpherA2 like software (i.e. uses apherical atomic form factors): DiSCaMB'
 'Brennan, Cowan, Rev. Sci. Instrum., 1992, 63, 850'
 O -0.00080 0.00200 'NoSpherA2 like software (i.e. uses apherical atomic form factors): DiSCaMB'
 'Brennan, Cowan, Rev. Sci. Instrum., 1992, 63, 850'


_space_group_crystal_system        'cubic'
_space_group_IT_number             224
_space_group_name_H-M_alt          'P n -3 m'
_space_group_name_Hall             '-P 4bc 2bc 3'
loop_
  _space_group_symop_id
  _space_group_symop_operation_xyz
 1 x,y,z
 2 x+1/2,-z,y+1/2
 3 x+1/2,z+1/2,-y
 4 z+1/2,y+1/2,-x
 5 -z,y+1/2,x+1/2
 6 -y,x+1/2,z+1/2
 7 y+1/2,-x,z+1/2
 8 z,x,y
 9 y,z,x
 10 -y+1/2,-z+1/2,x
 11 z,-x+1/2,-y+1/2
 12 -y+1/2,z,-x+1/2
 13 -z+1/2,-x+1/2,y
 14 -z+1/2,x,-y+1/2
 15 y,-z+1/2,-x+1/2
 16 x,-y+1/2,-z+1/2
 17 -x+1/2,y,-z+1/2
 18 -x+1/2,-y+1/2,z
 19 y+1/2,x+1/2,-z
 20 -y,-x,-z
 21 z+1/2,-y,x+1/2
 22 -z,-y,-x
 23 -x,z+1/2,y+1/2
 24 -x,-z,-y
 25 -x,-y,-z
 26 -x-1/2,z,-y-1/2
 27 -x-1/2,-z-1/2,y
 28 -z-1/2,-y-1/2,x
 29 z,-y-1/2,-x-1/2
 30 y,-x-1/2,-z-1/2
 31 -y-1/2,x,-z-1/2
 32 -z,-x,-y
 33 -y,-z,-x
 34 y-1/2,z-1/2,-x
 35 -z,x-1/2,y-1/2
 36 y-1/2,-z,x-1/2
 37 z-1/2,x-1/2,-y
 38 z-1/2,-x,y-1/2
 39 -y,z-1/2,x-1/2
 40 -x,y-1/2,z-1/2
 41 x-1/2,-y,z-1/2
 42 x-1/2,y-1/2,-z
 43 -y-1/2,-x-1/2,z
 44 y,x,z
 45 -z-1/2,y,-x-1/2
 46 z,y,x
 47 x,-z-1/2,-y-1/2
 48 x,z,y

_symmetry_Int_Tables_number        224
_cell_length_a                     3.3887(5)
_cell_length_b                     3.3887(5)
_cell_length_c                     3.3887(5)
_cell_angle_alpha                  90
_cell_angle_beta                   90
_cell_angle_gamma                  90
_cell_volume                       38.913(10)
_cell_formula_units_Z              2
_cell_measurement_reflns_used      65
_cell_measurement_temperature      292.15
_cell_measurement_pressure         2100000
_cell_measurement_theta_max        23.25
_cell_measurement_theta_min        5.20
_exptl_absorpt_coefficient_mu      0.061
_exptl_crystal_density_diffrn      1.538
_exptl_crystal_F_000               19.997
_exptl_crystal_description         "disc"
_exptl_crystal_colour              "colourless"
_diffrn_reflns_av_R_equivalents    0.0495
_diffrn_reflns_av_unetI/netI       0.0234
_diffrn_reflns_Laue_measured_fraction_full  1.0000
_diffrn_reflns_Laue_measured_fraction_max  0.6875
_diffrn_reflns_limit_h_max         5
_diffrn_reflns_limit_h_min         -4
_diffrn_reflns_limit_k_max         4
_diffrn_reflns_limit_k_min         -5
_diffrn_reflns_limit_l_max         3
_diffrn_reflns_limit_l_min         -4
_diffrn_reflns_number              246
_diffrn_reflns_point_group_measured_fraction_full  1.0000
_diffrn_reflns_point_group_measured_fraction_max  0.6875
_diffrn_reflns_theta_full          15.0938
_diffrn_reflns_theta_max           26.92
_diffrn_reflns_theta_min           5.20
_diffrn_ambient_temperature        292.15
_diffrn_measured_fraction_theta_full  1.0000
_diffrn_measured_fraction_theta_max  0.6875
_diffrn_radiation_type             synchrotron
_diffrn_radiation_wavelength       0.434
_diffrn_measurement_device_type    'Bruker APEX-II CCD'
_reflns_Friedel_coverage           0.0
_reflns_limit_h_max                3
_reflns_limit_h_min                0
_reflns_limit_k_max                5
_reflns_limit_k_min                1
_reflns_limit_l_max                4
_reflns_limit_l_min                0
_reflns_number_gt                  24
_reflns_number_total               33
_reflns_threshold_expression       I>=2u(I)
_computing_molecular_graphics      'Olex2 1.3 (Dolomanov et al., 2009)'
_computing_publication_material    'Olex2 1.3 (Dolomanov et al., 2009)'
_computing_structure_refinement    'olex2.refine 1.3 (Bourhis et al., 2015)'
_refine_diff_density_max           0.1462
_refine_diff_density_min           -0.2329
_refine_diff_density_rms           0.0716
_refine_ls_d_res_high              0.4792
_refine_ls_d_res_low               2.3962
_refine_ls_goodness_of_fit_ref     1.4041
_refine_ls_hydrogen_treatment      refall
_refine_ls_matrix_type             full
_refine_ls_number_constraints      0
_refine_ls_number_parameters       7
_refine_ls_number_reflns           33
_refine_ls_number_restraints       0
_refine_ls_R_factor_all            0.0448
_refine_ls_R_factor_gt             0.0401
_refine_ls_restrained_S_all        1.4041
_refine_ls_shift/su_max            0.0007
_refine_ls_shift/su_mean           0.0001
_refine_ls_structure_factor_coef   Fsqd
_refine_ls_weighting_details      
 'w=1/[\s^2^(Fo^2^)+(0.0664P)^2^] where P=(Fo^2^+2Fc^2^)/3'
_refine_ls_weighting_scheme        calc
_refine_ls_wR_factor_gt            0.1138
_refine_ls_wR_factor_ref           0.1202
_refine_special_details
;
Aspherical atom refinement in Olex2
with DiSCaMB generated form factors.
Atomic form factors from
Hirshfeld Atom Refinement
for non split model were used.
They were generated using wavefunction 
calculated with Orca5 with B3LYP functional
using cc-pVTZ basis set.
Wavefunction was calculated for a clusters of 5 
water molecules (the ‘central’ one and its closest neighbors). 
1. Others
 Fixed Sof: O1(0.04167) H1(0.08334)
;

loop_
  _atom_site_label
  _atom_site_type_symbol
  _atom_site_fract_x
  _atom_site_fract_y
  _atom_site_fract_z
  _atom_site_U_iso_or_equiv
  _atom_site_adp_type
  _atom_site_occupancy
  _atom_site_site_symmetry_order
  _atom_site_refinement_flags_posn
  _atom_site_refinement_flags_adp
  _atom_site_refinement_flags_occupancy
 O1 O 0.272(5) 0.272(5) 0.272(5) 0.019(4) Uani 0.250020 6 S T P
 H H 0.383(5) 0.46(2) 0.383(5) 0.029(7) Uiso 0.166680 2 S T P

loop_
  _atom_site_aniso_label
  _atom_site_aniso_U_11
  _atom_site_aniso_U_22
  _atom_site_aniso_U_33
  _atom_site_aniso_U_12
  _atom_site_aniso_U_13
  _atom_site_aniso_U_23
 O1 0.019(4) 0.019(4) 0.019(4) -0.0020(11) -0.0020(11) -0.0020(11)

loop_
  _geom_bond_atom_site_label_1
  _geom_bond_atom_site_label_2
  _geom_bond_distance
  _geom_bond_site_symmetry_2
  _geom_bond_publ_flag
 O1 O1 0.21(5) 10 ?
 O1 O1 0.21(4) 11 ?
 O1 O1 0.21(4) 12 ?
 O1 H 1.01(5) 16 ?
 O1 H 1.01(5) 12 ?
 O1 H 0.97(4) 17 ?
 O1 H 0.97(4) 15 ?
 O1 H 0.82(5) 9 ?
 O1 H 1.01(5) 11 ?
 O1 H 0.82(5) . ?
 O1 H 1.01(5) 14 ?
 O1 H 0.82(5) 8 ?
 O1 H 1.01(5) 18 ?
 O1 H 0.97(4) 13 ?
 O1 H 1.01(5) 10 ?
 H H 0.36(11) 8 ?
 H H 1.11(5) 24_666 ?
 H H 1.11(5) 20_666 ?
 H H 0.36(12) 9 ?

loop_
  _geom_angle_atom_site_label_1
  _geom_angle_atom_site_label_2
  _geom_angle_atom_site_label_3
  _geom_angle
  _geom_angle_site_symmetry_1
  _geom_angle_site_symmetry_3
  _geom_angle_publ_flag
 O1 O1 O1 60(6) 12 11 ?
 H O1 O1 73.5 11 12 ?
 H O1 O1 40(4) 17 12 ?
 H O1 O1 130(4) 9 11 ?
 H O1 O1 24.2 16 11 ?
 H O1 O1 150(4) 9 12 ?
 H O1 O1 74(5) 10 12 ?
 H O1 O1 149.6 . 11 ?
 H O1 O1 73.5 14 11 ?
 H O1 O1 130(4) . 12 ?
 H O1 O1 73.5 18 11 ?
 H O1 O1 149.6 8 11 ?
 H O1 O1 83.9 10 11 ?
 H O1 O1 149.6 8 12 ?
 H O1 O1 24.2 11 11 ?
 H O1 O1 94.3 13 11 ?
 H O1 O1 24.2 12 12 ?
 H O1 O1 94(5) 13 12 ?
 H O1 O1 24(3) 14 12 ?
 H O1 O1 40(4) 15 11 ?
 H O1 O1 83.9 16 12 ?
 H O1 O1 94.3(14) 15 12 ?
 H O1 O1 84(4) 18 12 ?
 H O1 O1 94.3 17 11 ?
 H O1 O1 83.9 12 11 ?
 H O1 H 111(2) 17 9 ?
 H O1 H 114.0(16) 15 13 ?
 H O1 H 21(5) 18 13 ?
 H O1 H 90(8) 17 . ?
 H O1 H 20(5) 16 11 ?
 H O1 H 114(3) 17 13 ?
 H O1 H 94(4) 14 10 ?
 H O1 H 114.0(16) 17 15 ?
 H O1 H 97(3) 16 13 ?
 H O1 H 96.8(16) 17 10 ?
 H O1 H 25(7) 8 . ?
 H O1 H 97(3) 17 11 ?
 H O1 H 90(8) 8 13 ?
 H O1 H 111(4) 8 15 ?
 H O1 H 20(5) 14 12 ?
 H O1 H 108(4) 8 10 ?
 H O1 H 131(5) 16 . ?
 H O1 H 131(5) 8 11 ?
 H O1 H 115(5) 16 17 ?
 H O1 H 125.4 . 10 ?
 H O1 H 94(4) 16 14 ?
 H O1 H 108(4) 11 9 ?
 H O1 H 131(5) 18 . ?
 H O1 H 115(5) 11 13 ?
 H O1 H 115(5) 18 17 ?
 H O1 H 107(2) 11 10 ?
 H O1 H 21(6) 14 17 ?
 H O1 H 94(4) 18 11 ?
 H O1 H 78(6) 14 11 ?
 H O1 H 25(7) . 9 ?
 H O1 H 94(2) 18 12 ?
 H O1 H 78(6) 18 16 ?
 H O1 H 108(2) 16 9 ?
 H O1 H 108(4) 12 . ?
 H O1 H 125.4 16 8 ?
 H O1 H 96.8(16) 12 13 ?
 H O1 H 21(6) 16 15 ?
 H O1 H 115(5) 12 15 ?
 H O1 H 94(2) 16 10 ?
 H O1 H 78(6) 12 10 ?
 H O1 H 107.5(14) 16 12 ?
 H O1 H 94(2) 12 11 ?
 H O1 H 115(5) 15 10 ?
 H O1 H 111(4) . 13 ?
 H O1 H 125.4 18 9 ?
 H O1 H 25(6) 8 9 ?
 H O1 H 108(4) 18 8 ?
 H O1 H 125.4 14 9 ?
 H O1 H 96.8(16) 18 15 ?
 H O1 H 108(2) 14 . ?
 H O1 H 20(6) 18 10 ?
 H O1 H 115(5) 14 13 ?
 H O1 H 97(3) 14 15 ?
 H O1 H 107(2) 18 14 ?
 H O1 H 90(8) 15 9 ?
 H O1 H 131(5) 12 9 ?
 H O1 H 131(5) 14 8 ?
 O1 H O1 6.1(17) 18 8 ?
 O1 H O1 12(2) 18 12 ?
 O1 H O1 12(2) 18 16 ?
 H H O1 166(7) 24_666 12 ?
 H H O1 79.8 9 18 ?
 H H O1 166(7) 20_666 12 ?
 H H O1 159(7) 24_666 18 ?
 H H O1 77.4 8 8 ?
 H H O1 154(6) 20_666 18 ?
 H H O1 85.7 8 12 ?
 H H O1 158(8) 24_666 8 ?
 H H O1 79.8 8 16 ?
 H H O1 154(7) 24_666 16 ?
 H H O1 73.5 8 18 ?
 H H O1 158(7) 20_666 8 ?
 H H O1 77.4 9 8 ?
 H H O1 159(5) 20_666 16 ?
 H H O1 85.7 9 12 ?
 H H O1 73.5 9 16 ?

loop_
  _geom_torsion_atom_site_label_1
  _geom_torsion_atom_site_label_2
  _geom_torsion_atom_site_label_3
  _geom_torsion_atom_site_label_4
  _geom_torsion
  _geom_torsion_site_symmetry_1
  _geom_torsion_site_symmetry_2
  _geom_torsion_site_symmetry_3
  _geom_torsion_site_symmetry_4
  _geom_torsion_publ_flag
 O1 O1 O1 O1 -71(6) . 10 11 17 ?
 O1 O1 O1 O1 70.5 . 12 16 10 ?
 O1 O1 O1 O1 -70.5 . 11 17 13 ?
 O1 O1 O1 O1 70.5 . 10 14 16 ?
 O1 O1 O1 O1 -70.5 . 12 13 15 ?
 O1 O1 O1 O1 70.5 . 11 10 14 ?

loop_
  _diffrn_refln_index_h
  _diffrn_refln_index_k
  _diffrn_refln_index_l
  _diffrn_refln_intensity_net
  _diffrn_refln_intensity_u
  _diffrn_refln_scale_group_code
 0 -1 0 0.03704 0.07459 1
 0 -1 0 0.00246 0.047 3
 0 -1 0 -0.0577 0.03051 4
 0 -1 0 0.10631 0.07956 5
 0 -1 0 0.01418 0.02957 6
 -1 0 1 7857.21 687.219 1
 -1 0 1 7999.89 687.182 3
 -1 0 1 9588.5 687.348 5
 -1 0 1 8835.95 687.144 6
 -1 1 0 9474.66 687.187 3
 1 -1 0 9444.29 687.212 1
 1 -1 0 9770.96 687.106 2
 1 -1 0 9106.76 687.17 3
 1 -1 0 9670.84 687.097 4
 1 -1 0 9423.42 687.241 5
 1 -1 0 9501.92 687.126 6
 1 0 -1 8041.35 687.215 1
 1 0 -1 9999.99 687.118 2
 1 0 -1 8583.48 687.183 3
 1 0 -1 9071.54 687.105 4
 1 0 -1 9851.96 687.3 5
 1 1 -1 27.9167 2.15136 5
 1 1 -1 25.7419 2.12738 1
 1 1 -1 25.135 2.06396 2
 1 1 -1 27.1533 2.10907 3
 -1 1 1 23.8042 2.29693 5
 -1 1 1 26.3279 2.29358 1
 -1 -1 1 28.1347 2.09862 6
 1 -1 -1 28.042 2.31118 1
 1 -1 -1 29.0436 2.14135 2
 1 -1 -1 28.1333 2.2447 3
 1 -1 -1 26.8302 2.1235 4
 1 -1 -1 26.0182 2.33996 5
 1 -1 -1 27.2893 2.18201 6
 -1 -1 1 26.5401 2.12135 3
 -1 -1 1 25.8156 2.06992 4
 -1 -1 1 28.4723 2.18537 5
 -1 -1 1 29.0105 2.16191 1
 0 -2 0 4257.52 340.602 1
 0 -2 0 4711.02 340.508 2
 0 -2 0 4652.1 340.573 3
 0 -2 0 4505.14 340.498 4
 0 -2 0 4357.6 340.621 5
 0 -2 0 4687.72 340.53 6
 1 0 -2 0 0.05865 3
 1 0 -2 0.01775 0.10224 4
 1 0 -2 -0.031 0.23693 5
 0 2 -1 0.0124 0.14483 5
 1 0 -2 -0.1292 0.20921 1
 1 0 -2 0.08877 0.19351 2
 0 2 -1 -0.0283 0.08241 3
 0 2 -1 -0.0611 0.0296 1
 1 -2 0 -0.0867 0.15858 2
 1 -2 0 -0.0292 0.16419 3
 1 -2 0 -0.1029 0.08384 4
 1 -2 0 0.07914 0.24595 5
 1 -2 0 0.09802 0.13135 6
 2 0 -1 -0.1003 0.25313 1
 2 0 -1 -0.0077 0.191 2
 2 0 -1 0.00487 0.17957 3
 2 0 -1 -0.0457 0.02917 4
 2 0 -1 0.0253 0.28623 5
 1 -2 0 0.08698 0.24428 1
 -1 2 0 -0.1988 0.31087 5
 -2 0 1 0.22831 0.2019 6
 -1 2 0 -0.0891 0.26695 1
 -1 2 0 -0.1531 0.18 3
 -2 0 1 0.02988 0.32002 1
 -2 0 1 -0.0815 0.19153 3
 -2 0 1 -0.113 0.38876 5
 1 1 -2 2414.75 179.04 3
 1 1 -2 2307.5 179.111 5
 -1 2 1 2447.37 179.128 3
 -1 2 1 2405.09 179.28 5
 1 1 -2 2511.14 179.102 1
 -2 1 1 2294.04 179.241 1
 -2 1 1 2314.61 179.15 3
 1 1 -2 2097.09 178.935 2
 -1 2 1 2493.45 179.194 1
 -1 -2 1 2270.78 178.882 6
 -1 -2 1 2516.14 178.896 3
 -2 -1 1 2470.8 179.178 5
 1 -2 -1 2401.32 179.133 3
 1 -2 -1 2380.66 178.979 4
 1 -2 -1 2340.77 179.051 6
 -2 -1 1 2269.02 178.98 6
 -1 -2 1 2403.59 178.907 1
 -2 -1 1 2426.14 179.107 1
 -2 -1 1 2160.53 179.033 3
 2 -1 -1 2449.4 179.207 1
 2 -1 -1 2510.97 178.989 2
 2 -1 -1 2395.6 179.118 3
 2 -1 -1 2419.33 178.976 4
 2 -1 -1 2424.87 179.304 5
 2 -1 -1 2354.96 179.029 6
 -2 0 2 1384.19 108.949 1
 -2 0 2 1409.1 108.866 3
 -2 0 2 1404.67 108.763 6
 -2 2 0 1473.26 108.958 1
 -2 2 0 1544.45 108.875 3
 -2 2 0 1397.6 109.033 5
 2 -2 0 1525.38 108.899 1
 2 -2 0 1490.95 108.818 3
 2 -2 0 1461.58 108.67 4
 2 -2 0 1419.23 108.729 6
 2 0 -2 1430.16 108.943 1
 2 0 -2 1439.22 108.7 2
 2 0 -2 1383.16 108.84 3
 2 0 -2 1413.52 108.688 4
 2 0 -2 1484.2 109.059 5
 1 2 -2 7.29195 0.60429 2
 1 2 -2 7.6011 0.65617 3
 -2 2 1 10.9199 1.23073 3
 2 1 -2 7.24369 0.84531 1
 2 1 -2 8.00971 0.69233 2
 -2 1 2 8.75391 1.09813 1
 -2 1 2 5.66518 0.94752 3
 -2 1 2 6.35219 1.13233 5
 -2 1 2 7.30645 0.93552 6
 -2 2 1 9.32881 1.12835 1
 -2 2 1 13.2515 2.03233 5
 1 2 -2 6.83158 0.66881 1
 2 1 -2 6.79307 0.79338 3
 -2 -1 2 6.74078 0.83293 3
 -2 -1 2 7.99576 0.95261 1
 -2 -1 2 7.39556 0.70508 4
 2 -2 -1 6.59309 0.96696 3
 2 -2 -1 7.05451 0.75919 4
 2 -2 -1 7.87478 0.80769 6
 2 -1 -2 7.54919 0.74707 2
 2 -1 -2 7.94678 1.04661 3
 2 -1 -2 8.16766 0.80912 4
 2 -1 -2 6.19052 1.26366 5
 -2 -1 2 7.94285 0.94191 5
 -2 -1 2 8.25114 0.76453 6
 2 -2 -1 6.78234 1.10256 1
 2 -2 -1 7.72383 0.7544 2
 -2 2 2 645.68 49.6581 3
 -2 2 2 581.018 49.8384 5
 -2 2 2 668.568 49.775 1
 -2 -2 2 694.174 49.5189 5
 -2 -2 2 694.779 49.3619 6
 -2 -2 2 651.365 49.3201 4
 -2 -2 2 621.274 49.459 1
 -2 -2 2 631.452 49.407 3
 2 -2 -2 732.499 49.892 1
 2 -2 -2 653.951 49.4474 2
 2 -2 -2 682.989 49.7034 3
 2 -2 -2 603 49.9033 5
 0 -3 0 0 0.07639 1
 0 -3 0 0.03641 0.21169 2
 0 -3 0 0.08028 0.21497 3
 0 -3 0 -0.0412 0.10229 4
 0 -3 0 0.05222 0.26941 5
 0 -3 0 0.12754 0.15152 6
 2 0 -3 -0.0058 0.36335 3
 2 0 -3 0.01361 0.5577 5
 2 0 -3 -0.0364 0.32625 2
 2 0 -3 -0.0793 0.38515 1
 1 -3 0 846.235 64.2798 2
 1 -3 0 905.201 64.4087 3
 1 -3 0 746.217 64.2611 4
 1 -3 0 779.971 64.5146 5
 1 -3 0 892.304 64.3292 6
 1 -3 0 869.409 64.4703 1
 -1 3 0 828.599 64.5371 5
 -1 3 0 866.977 64.5059 1
 -1 3 0 949.236 64.4474 3
 -3 1 1 1.87656 0.88065 5
 -3 1 1 0.68505 0.36892 6
 -3 1 1 1.21563 0.69049 1
 3 -1 -1 1.45852 0.37892 2
 3 -1 -1 0.54479 0.41199 5
 1 -3 -1 1.63144 0.40297 2
 1 -3 -1 0.755 0.20486 4
 1 -3 -1 1.04409 0.60186 5
 1 -3 -1 0.94147 0.56374 1
 3 -1 -1 0.79787 0.39347 3
 3 -1 -1 0.7917 0.26317 4
 1 -3 -1 0.55661 0.28085 6
 3 -1 -1 1.38602 0.59804 1
 -1 3 -1 0.93927 0.41742 1
 -1 3 -1 1.47899 0.3899 3
 -1 3 -1 1.78612 0.64165 5
 -3 2 1 521.24 36.0811 3
 2 1 -3 474.869 35.7225 2
 2 1 -3 439.332 36.0414 5
 -3 2 1 466.019 36.3107 5
 3 -2 -1 464.204 35.7393 2
 3 -2 -1 475.625 35.9628 3
 2 -3 0 -0.0896 0.23683 6
 3 0 -2 0.29016 0.47821 1
 3 0 -2 0.05091 0.35451 2
 3 0 -2 -0.2055 0.31137 3
 3 0 -2 0.20416 0.44038 5
 2 -3 0 0.14291 0.18407 4
 2 -3 0 0.0238 0.37834 5
 -2 3 0 1.39752 0.58029 1
 -2 3 0 -0.2607 0.5785 5
 2 -3 0 -0.2476 0.40771 1
 2 -3 0 -0.2823 0.28064 2
 -3 0 2 -0.3331 0.60052 5
 -3 0 2 -0.3267 0.34317 6
 -3 0 2 0.14382 0.37693 3
 -3 0 2 0.17837 0.56438 1
 -3 1 2 462.526 35.1577 5
 -2 3 1 529.644 35.0612 1
 -3 1 2 520.045 34.9995 3
 -2 3 1 385.969 34.9486 5
 -3 1 2 490.3 34.787 6
 3 -1 -2 457.327 34.8364 3
 2 -3 -1 455.184 34.6907 6
 3 -1 -2 466.824 34.6128 4
 2 -3 -1 479.664 34.6236 2
 2 -3 -1 474.132 34.6071 4
 2 -3 -1 477.732 34.9569 1
 -3 -1 2 387.881 34.7293 3
 -3 -1 2 411.236 34.9371 5
 -3 -1 2 420.676 34.6625 6
 3 -1 -2 462.553 34.6257 2
 -3 2 2 0.6315 0.57361 3
 -3 -2 2 0.71713 0.3449 6
 -3 -2 2 0.69521 0.52894 1
 2 -3 -2 0.79339 0.43239 2
 2 -3 -2 0.73035 0.32146 4
 3 -2 -2 1.04749 0.38606 2
 3 -2 -2 0.0142 0.46677 3
 3 -2 -2 0.34761 0.29182 4
 -3 0 3 291.037 21.7571 5
 -3 0 3 269.407 21.3006 6
 3 0 -3 277.524 21.1998 2
 3 1 -3 0.36308 0.57481 5
 3 1 -3 -0.1106 0.33224 2
 3 1 -3 0.06588 0.40241 1
 3 -3 -1 -0.2683 0.32693 2
 3 -3 -1 -0.1683 0.19033 4
 3 -1 -3 0.61797 0.47702 2
 -3 -1 3 0.10309 0.35835 6
 -3 -1 3 0.30181 0.72445 5
 -3 -1 3 0.0311 0.56868 1
 -3 2 3 173.003 13.8076 3
 -3 -2 3 180.526 13.4087 6
 3 -3 -2 171.579 13.4502 2
 3 -3 -2 179.215 13.4435 4
 3 -2 -3 185.084 13.4961 2
 3 -2 -3 161.842 13.4446 4
 3 -3 -3 0.23018 0.51483 2
 3 -3 -3 0.18972 0.33357 4
 0 -4 0 284.448 22.23 1
 0 -4 0 268.916 22.0336 2
 0 -4 0 295.709 22.0293 4
 0 -4 0 318.172 22.0961 6
 3 0 -4 -0.2205 0.38277 2
 1 -4 0 0.003 0.2731 2
 1 -4 0 -0.1654 0.1603 4
 1 -4 0 -0.0818 0.3753 1
 1 -4 0 0.1659 0.1472 6
 1 -4 0 -0.3059 0.29993 5
 1 -4 -1 251.238 16.6908 4
 1 -4 -1 213.946 16.6852 2
 1 -4 -1 215.477 17.0309 1
 1 -4 -1 199.047 16.7425 6
 3 1 -4 100.357 7.76479 2
 2 -4 0 190.92 14.5402 5
 2 -4 0 171.654 14.1454 4
 2 -4 0 191.486 14.1741 2
 2 -4 0 181.223 14.446 1
 -2 4 0 204.191 14.6092 1
 -2 4 0 174.574 14.5713 5
 2 -4 0 191.41 14.2427 6
 2 -4 -1 0.07183 0.23657 4
 4 -1 -2 0.70023 0.52021 2
 2 -4 -1 0.84756 0.4025 2
 2 -4 -2 83.3553 6.94628 2
 4 -2 -2 105.328 6.93771 4
 2 -4 -2 78.6452 6.90422 4
 4 -3 -2 -0.241 0.63196 2
 4 -3 -2 0.29399 0.31113 4
 4 0 -3 0.31397 0.39154 2
 4 -1 -3 114.088 8.71208 2
 3 -4 -1 118.125 8.65108 4
 -4 -1 3 110.966 8.79869 6
 3 -4 -1 105.749 8.66418 2
 4 -2 -3 -0.3089 0.13963 2
 3 -4 -2 0.29664 0.30713 4
 -4 -2 3 -0.1788 0.30104 6
 3 -4 -2 0.47665 0.63074 2
 4 -3 -3 34.7902 3.01078 2
 4 0 -4 32.0838 2.71413 2
 4 -1 -4 -0.1171 0.37902 2
 4 -4 -2 38.184 3.02781 2
 4 -4 -2 31.3963 2.89131 4
 4 -2 -4 35.0703 2.99342 2
 4 -4 -3 0.08189 0.92061 2
 4 -4 -3 0.11872 0.33534 4
 2 -5 -1 78.7846 5.60202 4
 2 -5 -1 64.7332 5.58805 2
 3 -5 -1 0.02846 0.28848 4
 3 -5 -1 -0.4735 0.58038 2
 5 -2 -3 25.7952 2.44858 2
 3 -5 -2 27.025 2.39191 4
 3 -5 -2 29.5808 2.47765 2
 5 -3 -3 0.79347 0.9863 2
 5 -4 -3 4.51444 1.01639 2
 5 0 -4 -0.376 0.39842 2
 5 -1 -4 -0.0361 0.11238 2
 5 -2 -4 -0.4273 0.57984 2
 4 -5 -2 0 0.22625 2
 4 -5 -2 -0.1157 0.33579 4
 5 -3 -4 6.82909 1.37493 2

_iucr_refine_fcf_details
;
data_IceVII_0m
_computing_structure_refinement   'olex2.refine 1.3 (Bourhis et al., 2015)'
_shelx_refln_list_code            4
loop_
  _space_group_symop_id
  _space_group_symop_operation_xyz
   1  x,y,z
   2  x+1/2,-z,y+1/2
   3  x+1/2,z+1/2,-y
   4  z+1/2,y+1/2,-x
   5  -z,y+1/2,x+1/2
   6  -y,x+1/2,z+1/2
   7  y+1/2,-x,z+1/2
   8  z,x,y
   9  y,z,x
  10  -y+1/2,-z+1/2,x
  11  z,-x+1/2,-y+1/2
  12  -y+1/2,z,-x+1/2
  13  -z+1/2,-x+1/2,y
  14  -z+1/2,x,-y+1/2
  15  y,-z+1/2,-x+1/2
  16  x,-y+1/2,-z+1/2
  17  -x+1/2,y,-z+1/2
  18  -x+1/2,-y+1/2,z
  19  y+1/2,x+1/2,-z
  20  -y,-x,-z
  21  z+1/2,-y,x+1/2
  22  -z,-y,-x
  23  -x,z+1/2,y+1/2
  24  -x,-z,-y
  25  -x,-y,-z
  26  -x-1/2,z,-y-1/2
  27  -x-1/2,-z-1/2,y
  28  -z-1/2,-y-1/2,x
  29  z,-y-1/2,-x-1/2
  30  y,-x-1/2,-z-1/2
  31  -y-1/2,x,-z-1/2
  32  -z,-x,-y
  33  -y,-z,-x
  34  y-1/2,z-1/2,-x
  35  -z,x-1/2,y-1/2
  36  y-1/2,-z,x-1/2
  37  z-1/2,x-1/2,-y
  38  z-1/2,-x,y-1/2
  39  -y,z-1/2,x-1/2
  40  -x,y-1/2,z-1/2
  41  x-1/2,-y,z-1/2
  42  x-1/2,y-1/2,-z
  43  -y-1/2,-x-1/2,z
  44  y,x,z
  45  -z-1/2,y,-x-1/2
  46  z,y,x
  47  x,-z-1/2,-y-1/2
  48  x,z,y

_space_group_crystal_system       cubic
_space_group_IT_number            224
_space_group_name_H-M_alt         'P n -3 m :2'
_space_group_name_Hall            '-P 4bc 2bc 3'
_symmetry_space_group_name_H-M    'P n -3 m :2'
_symmetry_space_group_name_Hall   '-P 4bc 2bc 3'
_symmetry_Int_Tables_number       224
_cell_length_a                    3.3887(5)
_cell_length_b                    3.3887(5)
_cell_length_c                    3.3887(5)
_cell_angle_alpha                 90
_cell_angle_beta                  90
_cell_angle_gamma                 90
_cell_volume                      38.913(10)
loop_
  _refln_index_h
  _refln_index_k
  _refln_index_l
  _refln_F_squared_calc
  _refln_F_squared_meas
  _refln_F_squared_sigma
  _refln_F_squared_weight
  _refln_observed_status
0 1 1 121.865 108.707 2.033 0.000 o
0 2 0 49.307 53.659 1.645 0.000 o
0 2 2 16.736 17.105 0.333 0.001 o
0 3 1 10.066 10.150 0.254 0.003 o
0 3 3 3.120 3.306 0.146 0.020 o
0 4 0 3.639 3.466 0.131 0.018 o
0 4 2 2.322 2.213 0.064 0.049 o
0 4 4 0.565 0.380 0.032 0.618 o
1 1 1 0.319 0.321 0.006 2.717 o
1 2 1 27.350 28.203 0.424 0.000 o
1 2 2 0.091 0.090 0.002 32.245 o
1 3 1 0.012 0.012 0.001 686.682 o
1 3 2 5.419 5.511 0.091 0.010 o
1 3 3 0.001 0.000 0.001 684.731 o
1 4 1 2.919 2.623 0.113 0.028 o
1 4 2 0.000 0.005 0.003 157.257 o
1 4 3 1.118 1.299 0.045 0.163 o
1 4 4 0.000 -0.001 0.004 66.023 o
1 5 2 0.709 0.857 0.083 0.141 o
1 5 3 0.000 -0.002 0.003 142.127 o
2 2 2 7.527 7.781 0.169 0.005 o
2 3 2 0.007 0.007 0.002 463.816 o
2 3 3 1.765 2.077 0.065 0.068 o
2 4 2 1.397 1.072 0.095 0.082 o
2 4 3 0.000 -0.000 0.002 529.211 o
2 4 4 0.357 0.414 0.020 1.283 o
2 5 3 0.290 0.326 0.017 1.954 o
2 5 4 0.000 -0.001 0.002 297.612 o
3 3 3 0.001 0.002 0.003 120.936 o
3 4 3 0.442 0.412 0.036 0.634 o
3 4 4 0.000 0.001 0.004 95.523 o
3 5 3 0.000 0.009 0.012 9.747 o
3 5 4 0.076 0.066 0.014 6.298 o
;
_iucr_refine_instructions_details
;
TITL IceVII_0m in Pn-3m
CELL 0.434 3.3887 3.3887 3.3887 90 90 90
ZERR 2 0.0005 0.0005 0.0005 0 0 0
LATT 1
SYMM 0.5-X,0.5-Y,+Z
SYMM 0.5-X,+Y,0.5-Z
SYMM +X,0.5-Y,0.5-Z
SYMM +Z,+X,+Y
SYMM +Z,0.5-X,0.5-Y
SYMM 0.5-Z,0.5-X,+Y
SYMM 0.5-Z,+X,0.5-Y
SYMM +Y,+Z,+X
SYMM 0.5-Y,+Z,0.5-X
SYMM +Y,0.5-Z,0.5-X
SYMM 0.5-Y,0.5-Z,+X
SYMM 0.5+Y,0.5+X,-Z
SYMM -Y,-X,-Z
SYMM 0.5+Y,-X,0.5+Z
SYMM -Y,0.5+X,0.5+Z
SYMM 0.5+X,0.5+Z,-Y
SYMM -X,0.5+Z,0.5+Y
SYMM -X,-Z,-Y
SYMM 0.5+X,-Z,0.5+Y
SYMM 0.5+Z,0.5+Y,-X
SYMM 0.5+Z,-Y,0.5+X
SYMM -Z,0.5+Y,0.5+X
SYMM -Z,-Y,-X
SFAC H O
DISP H 0 0 0.6003
DISP O -0.0008 0.002 10.704
UNIT 4 2

L.S. 10 0 0
PLAN  5
TEMP 19
CONF
MORE -1
BOND $H
fmap 2 53
acta 
0.00000 -0.00000 -0.00000
LIST 4
OMIT 1 4 5
WGHT 0.066424 0
FVAR 9.193275
REM <olex2.extras>
REM <HklSrc "%.\\IceVII_0m_13791113.hkl">
REM </olex2.extras>

O1    2     0.27223  0.27223  0.27223  10.04167  0.01885  0.01885  0.01885 =
 -0.00197 -0.00197 -0.00197 
H     1     0.38254  0.45751  0.38254  10.08334  0.02919 
HKLF 4

END
Q1 1 0.25 0.75 0.25 11 0.05 0.15
Q2 1 0.5 0.5 0.5 11 0.05 0.1
Q3 1 0 0.5 0.5 11 0.05 0.07
Q4 1 0.25 0.25 0.25 11 0.05 0.02

  REM The information below was added by Olex2.
  REM
  REM R1 = 0.0401 for 24 Fo > 4sig(Fo) and 0.0448 for all 33 data
  REM 7 parameters refined using 0 restraints
  REM Highest difference peak 0.1462, deepest hole -0.2329
  REM Mean Shift 0.0001, Max Shift 0.0007.

  REM +++ Tabular Listing of Refinement Information +++
  REM R1_all = 0.0448
  REM R1_gt = 0.0401
  REM wR_ref = 0.1202
  REM GOOF = 1.4041
  REM Shift_max = 0.0007
  REM Shift_mean = 0.0001
  REM Reflections_all = 33
  REM Reflections_gt = 24
  REM Parameters = 7
  REM Hole = -0.2329
  REM Peak = 0.1462
  REM Flack = n/a

  
;
_olex2_submission_special_instructions  'No special instructions were received'
