# Supplementary material for: Structure of ice VII with Hirshfeld atom refinement
Source: IUCrJ. 2025 Apr 25;12(Pt 3):288–94. doi: 10.1107/S2052252525002581 (PMC12044852; doi:10.1107/S2052252525002581)
Supplement: Supplementary file 1 [file m-12-00288-sup1.zip › cify/h2o_II/h2o_single_site.cif]

data_IceVII_0m
# start Validation Reply Form
_vrf_PLAT088_IceVII_0m
;
PROBLEM: Poor Data / Parameter Ratio ....................       6.60 Note  
RESPONSE: low number of reflections has been measured, 
pourpose of the refinement was to check results of the refinement
for the model used inspite of tthe poor Data / Parameter Ratio
;
_vrf_PLAT113_IceVII_0m
;
PROBLEM: ADDSYM Suggests Possible Pseudo/New  Space Group      Im-3m Check 
RESPONSE: we have not discovered new polymorph of ice 
;
# end Validation Reply Form
_audit_creation_date               2024-12-08
_audit_creation_method
;
Olex2 1.3
(compiled 2020.07.31 svn.rc2a77460 for OlexSys, GUI svn.r6145)
;
_audit_contact_author_address      ?
_audit_contact_author_email        ?
_audit_contact_author_name         ''
_audit_contact_author_phone        ?
_publ_contact_author_id_orcid      ?
_publ_section_references
;
Bourhis, L.J., Dolomanov, O.V., Gildea, R.J., Howard, J.A.K., Puschmann, H.
 (2015). Acta Cryst. A71, 59-75.

Dolomanov, O.V., Bourhis, L.J., Gildea, R.J, Howard, J.A.K. & Puschmann, H.
 (2009), J. Appl. Cryst. 42, 339-341.
;
_chemical_formula_moiety           'H2 O1'
_chemical_formula_sum              'H2 O'
_chemical_formula_weight           18.015
loop_
  _atom_type_symbol
  _atom_type_scat_dispersion_real
  _atom_type_scat_dispersion_imag
  _atom_type_scat_source
  _atom_type_scat_dispersion_source
 H 0.00000 0.00000 'NoSpherA2 like software (i.e. uses apherical atomic form factors): DiSCaMB'
 'Brennan, Cowan, Rev. Sci. Instrum., 1992, 63, 850'
 O -0.00080 0.00200 'NoSpherA2 like software (i.e. uses apherical atomic form factors): DiSCaMB'
 'Brennan, Cowan, Rev. Sci. Instrum., 1992, 63, 850'


_space_group_crystal_system        'cubic'
_space_group_IT_number             224
_space_group_name_H-M_alt          'P n -3 m'
_space_group_name_Hall             '-P 4bc 2bc 3'
loop_
  _space_group_symop_id
  _space_group_symop_operation_xyz
 1 x,y,z
 2 x+1/2,-z,y+1/2
 3 x+1/2,z+1/2,-y
 4 z+1/2,y+1/2,-x
 5 -z,y+1/2,x+1/2
 6 -y,x+1/2,z+1/2
 7 y+1/2,-x,z+1/2
 8 z,x,y
 9 y,z,x
 10 -y+1/2,-z+1/2,x
 11 z,-x+1/2,-y+1/2
 12 -y+1/2,z,-x+1/2
 13 -z+1/2,-x+1/2,y
 14 -z+1/2,x,-y+1/2
 15 y,-z+1/2,-x+1/2
 16 x,-y+1/2,-z+1/2
 17 -x+1/2,y,-z+1/2
 18 -x+1/2,-y+1/2,z
 19 y+1/2,x+1/2,-z
 20 -y,-x,-z
 21 z+1/2,-y,x+1/2
 22 -z,-y,-x
 23 -x,z+1/2,y+1/2
 24 -x,-z,-y
 25 -x,-y,-z
 26 -x-1/2,z,-y-1/2
 27 -x-1/2,-z-1/2,y
 28 -z-1/2,-y-1/2,x
 29 z,-y-1/2,-x-1/2
 30 y,-x-1/2,-z-1/2
 31 -y-1/2,x,-z-1/2
 32 -z,-x,-y
 33 -y,-z,-x
 34 y-1/2,z-1/2,-x
 35 -z,x-1/2,y-1/2
 36 y-1/2,-z,x-1/2
 37 z-1/2,x-1/2,-y
 38 z-1/2,-x,y-1/2
 39 -y,z-1/2,x-1/2
 40 -x,y-1/2,z-1/2
 41 x-1/2,-y,z-1/2
 42 x-1/2,y-1/2,-z
 43 -y-1/2,-x-1/2,z
 44 y,x,z
 45 -z-1/2,y,-x-1/2
 46 z,y,x
 47 x,-z-1/2,-y-1/2
 48 x,z,y

_symmetry_Int_Tables_number        224
_cell_length_a                     3.3887(5)
_cell_length_b                     3.3887(5)
_cell_length_c                     3.3887(5)
_cell_angle_alpha                  90
_cell_angle_beta                   90
_cell_angle_gamma                  90
_cell_volume                       38.913(10)
_cell_formula_units_Z              2
_cell_measurement_reflns_used      65
_cell_measurement_temperature      292.15
_cell_measurement_pressure         2100000
_cell_measurement_theta_max        23.25
_cell_measurement_theta_min        5.20
_exptl_absorpt_coefficient_mu      0.061
_exptl_crystal_density_diffrn      1.538
_exptl_crystal_F_000               19.997
_exptl_crystal_description         "disc"
_exptl_crystal_colour              "colourless"
_diffrn_reflns_av_R_equivalents    0.0495
_diffrn_reflns_av_unetI/netI       0.0234
_diffrn_reflns_Laue_measured_fraction_full  1.0000
_diffrn_reflns_Laue_measured_fraction_max  0.6875
_diffrn_reflns_limit_h_max         5
_diffrn_reflns_limit_h_min         -4
_diffrn_reflns_limit_k_max         4
_diffrn_reflns_limit_k_min         -5
_diffrn_reflns_limit_l_max         3
_diffrn_reflns_limit_l_min         -4
_diffrn_reflns_number              246
_diffrn_reflns_point_group_measured_fraction_full  1.0000
_diffrn_reflns_point_group_measured_fraction_max  0.6875
_diffrn_reflns_theta_full          15.0938
_diffrn_reflns_theta_max           26.92
_diffrn_reflns_theta_min           5.20
_diffrn_ambient_temperature        292.15
_diffrn_measured_fraction_theta_full  1.0000
_diffrn_measured_fraction_theta_max  0.6875
_diffrn_radiation_type             synchrotron
_diffrn_radiation_wavelength       0.434
_diffrn_measurement_device_type    'Bruker APEX-II CCD'
_reflns_Friedel_coverage           0.0
_reflns_limit_h_max                3
_reflns_limit_h_min                0
_reflns_limit_k_max                5
_reflns_limit_k_min                1
_reflns_limit_l_max                4
_reflns_limit_l_min                0
_reflns_number_gt                  24
_reflns_number_total               33
_reflns_threshold_expression       I>=2u(I)
_computing_molecular_graphics      'Olex2 1.3 (Dolomanov et al., 2009)'
_computing_publication_material    'Olex2 1.3 (Dolomanov et al., 2009)'
_computing_structure_refinement    'olex2.refine 1.3 (Bourhis et al., 2015)'
_refine_diff_density_max           0.1538
_refine_diff_density_min           -0.2425
_refine_diff_density_rms           0.0828
_refine_ls_d_res_high              0.4792
_refine_ls_d_res_low               2.3962
_refine_ls_goodness_of_fit_ref     1.3911
_refine_ls_hydrogen_treatment      refall
_refine_ls_matrix_type             full
_refine_ls_number_constraints      0
_refine_ls_number_parameters       5
_refine_ls_number_reflns           33
_refine_ls_number_restraints       0
_refine_ls_R_factor_all            0.0459
_refine_ls_R_factor_gt             0.0412
_refine_ls_restrained_S_all        1.3911
_refine_ls_shift/su_max            0.0002
_refine_ls_shift/su_mean           0.0000
_refine_ls_structure_factor_coef   Fsqd
_refine_ls_weighting_details      
 'w=1/[\s^2^(Fo^2^)+(0.0651P)^2^] where P=(Fo^2^+2Fc^2^)/3'
_refine_ls_weighting_scheme        calc
_refine_ls_wR_factor_gt            0.1156
_refine_ls_wR_factor_ref           0.1215
_refine_special_details
;
Aspherical atom refinement in Olex2
with DiSCaMB generated form factors.
Hirshfeld Atom Refinement using wavefunction 
calculated with Orca5 with B3LYP functional
using cc-pVTZ basis set.
Wavefunction was calculated for a clusters of 5 
water molecules (the ‘central’ one and its closest neighbors). 
1. Others
 Fixed Sof: H1(0.08333)
;
loop_
  _atom_site_label
  _atom_site_type_symbol
  _atom_site_fract_x
  _atom_site_fract_y
  _atom_site_fract_z
  _atom_site_U_iso_or_equiv
  _atom_site_adp_type
  _atom_site_occupancy
  _atom_site_site_symmetry_order
  _atom_site_refinement_flags_posn
  _atom_site_refinement_flags_adp
  _atom_site_refinement_flags_occupancy
 O1 O 0.25 0.25 0.25 0.0260(6) Uiso 1.000080 24 S T P
 H H 0.405(4) 0.405(4) 0.405(4) 0.043(5) Uani 0.499980 6 S T P

loop_
  _atom_site_aniso_label
  _atom_site_aniso_U_11
  _atom_site_aniso_U_22
  _atom_site_aniso_U_33
  _atom_site_aniso_U_12
  _atom_site_aniso_U_13
  _atom_site_aniso_U_23
 H 0.043(5) 0.043(5) 0.043(5) -0.007(6) -0.007(6) -0.007(6)

loop_
  _geom_bond_atom_site_label_1
  _geom_bond_atom_site_label_2
  _geom_bond_distance
  _geom_bond_site_symmetry_2
  _geom_bond_publ_flag
 O1 H 0.91(3) . ?
 O1 H 0.91(3) 12 ?
 O1 H 0.91(3) 10 ?
 O1 H 0.91(3) 11 ?
 H H 1.11(5) 20_666 ?

loop_
  _geom_angle_atom_site_label_1
  _geom_angle_atom_site_label_2
  _geom_angle_atom_site_label_3
  _geom_angle
  _geom_angle_site_symmetry_1
  _geom_angle_site_symmetry_3
  _geom_angle_publ_flag
 H O1 H 109.5 10 . ?
 H O1 H 109.47122063(2) 12 11 ?
 H O1 H 109.5(9) 12 10 ?
 H O1 H 109.5 11 . ?
 H O1 H 109.5 11 10 ?
 H O1 H 109.5 12 . ?
 H H O1 180.0 20_666 . ?

loop_
  _diffrn_refln_index_h
  _diffrn_refln_index_k
  _diffrn_refln_index_l
  _diffrn_refln_intensity_net
  _diffrn_refln_intensity_u
  _diffrn_refln_scale_group_code
 0 -1 0 0.03704 0.07459 1
 0 -1 0 0.00246 0.047 3
 0 -1 0 -0.0577 0.03051 4
 0 -1 0 0.10631 0.07956 5
 0 -1 0 0.01418 0.02957 6
 -1 0 1 7857.21 687.219 1
 -1 0 1 7999.89 687.182 3
 -1 0 1 9588.5 687.348 5
 -1 0 1 8835.95 687.144 6
 -1 1 0 9474.66 687.187 3
 1 -1 0 9444.29 687.212 1
 1 -1 0 9770.96 687.106 2
 1 -1 0 9106.76 687.17 3
 1 -1 0 9670.84 687.097 4
 1 -1 0 9423.42 687.241 5
 1 -1 0 9501.92 687.126 6
 1 0 -1 8041.35 687.215 1
 1 0 -1 9999.99 687.118 2
 1 0 -1 8583.48 687.183 3
 1 0 -1 9071.54 687.105 4
 1 0 -1 9851.96 687.3 5
 1 1 -1 27.9167 2.15136 5
 1 1 -1 25.7419 2.12738 1
 1 1 -1 25.135 2.06396 2
 1 1 -1 27.1533 2.10907 3
 -1 1 1 23.8042 2.29693 5
 -1 1 1 26.3279 2.29358 1
 -1 -1 1 28.1347 2.09862 6
 1 -1 -1 28.042 2.31118 1
 1 -1 -1 29.0436 2.14135 2
 1 -1 -1 28.1333 2.2447 3
 1 -1 -1 26.8302 2.1235 4
 1 -1 -1 26.0182 2.33996 5
 1 -1 -1 27.2893 2.18201 6
 -1 -1 1 26.5401 2.12135 3
 -1 -1 1 25.8156 2.06992 4
 -1 -1 1 28.4723 2.18537 5
 -1 -1 1 29.0105 2.16191 1
 0 -2 0 4257.52 340.602 1
 0 -2 0 4711.02 340.508 2
 0 -2 0 4652.1 340.573 3
 0 -2 0 4505.14 340.498 4
 0 -2 0 4357.6 340.621 5
 0 -2 0 4687.72 340.53 6
 1 0 -2 0 0.05865 3
 1 0 -2 0.01775 0.10224 4
 1 0 -2 -0.031 0.23693 5
 0 2 -1 0.0124 0.14483 5
 1 0 -2 -0.1292 0.20921 1
 1 0 -2 0.08877 0.19351 2
 0 2 -1 -0.0283 0.08241 3
 0 2 -1 -0.0611 0.0296 1
 1 -2 0 -0.0867 0.15858 2
 1 -2 0 -0.0292 0.16419 3
 1 -2 0 -0.1029 0.08384 4
 1 -2 0 0.07914 0.24595 5
 1 -2 0 0.09802 0.13135 6
 2 0 -1 -0.1003 0.25313 1
 2 0 -1 -0.0077 0.191 2
 2 0 -1 0.00487 0.17957 3
 2 0 -1 -0.0457 0.02917 4
 2 0 -1 0.0253 0.28623 5
 1 -2 0 0.08698 0.24428 1
 -1 2 0 -0.1988 0.31087 5
 -2 0 1 0.22831 0.2019 6
 -1 2 0 -0.0891 0.26695 1
 -1 2 0 -0.1531 0.18 3
 -2 0 1 0.02988 0.32002 1
 -2 0 1 -0.0815 0.19153 3
 -2 0 1 -0.113 0.38876 5
 1 1 -2 2414.75 179.04 3
 1 1 -2 2307.5 179.111 5
 -1 2 1 2447.37 179.128 3
 -1 2 1 2405.09 179.28 5
 1 1 -2 2511.14 179.102 1
 -2 1 1 2294.04 179.241 1
 -2 1 1 2314.61 179.15 3
 1 1 -2 2097.09 178.935 2
 -1 2 1 2493.45 179.194 1
 -1 -2 1 2270.78 178.882 6
 -1 -2 1 2516.14 178.896 3
 -2 -1 1 2470.8 179.178 5
 1 -2 -1 2401.32 179.133 3
 1 -2 -1 2380.66 178.979 4
 1 -2 -1 2340.77 179.051 6
 -2 -1 1 2269.02 178.98 6
 -1 -2 1 2403.59 178.907 1
 -2 -1 1 2426.14 179.107 1
 -2 -1 1 2160.53 179.033 3
 2 -1 -1 2449.4 179.207 1
 2 -1 -1 2510.97 178.989 2
 2 -1 -1 2395.6 179.118 3
 2 -1 -1 2419.33 178.976 4
 2 -1 -1 2424.87 179.304 5
 2 -1 -1 2354.96 179.029 6
 -2 0 2 1384.19 108.949 1
 -2 0 2 1409.1 108.866 3
 -2 0 2 1404.67 108.763 6
 -2 2 0 1473.26 108.958 1
 -2 2 0 1544.45 108.875 3
 -2 2 0 1397.6 109.033 5
 2 -2 0 1525.38 108.899 1
 2 -2 0 1490.95 108.818 3
 2 -2 0 1461.58 108.67 4
 2 -2 0 1419.23 108.729 6
 2 0 -2 1430.16 108.943 1
 2 0 -2 1439.22 108.7 2
 2 0 -2 1383.16 108.84 3
 2 0 -2 1413.52 108.688 4
 2 0 -2 1484.2 109.059 5
 1 2 -2 7.29195 0.60429 2
 1 2 -2 7.6011 0.65617 3
 -2 2 1 10.9199 1.23073 3
 2 1 -2 7.24369 0.84531 1
 2 1 -2 8.00971 0.69233 2
 -2 1 2 8.75391 1.09813 1
 -2 1 2 5.66518 0.94752 3
 -2 1 2 6.35219 1.13233 5
 -2 1 2 7.30645 0.93552 6
 -2 2 1 9.32881 1.12835 1
 -2 2 1 13.2515 2.03233 5
 1 2 -2 6.83158 0.66881 1
 2 1 -2 6.79307 0.79338 3
 -2 -1 2 6.74078 0.83293 3
 -2 -1 2 7.99576 0.95261 1
 -2 -1 2 7.39556 0.70508 4
 2 -2 -1 6.59309 0.96696 3
 2 -2 -1 7.05451 0.75919 4
 2 -2 -1 7.87478 0.80769 6
 2 -1 -2 7.54919 0.74707 2
 2 -1 -2 7.94678 1.04661 3
 2 -1 -2 8.16766 0.80912 4
 2 -1 -2 6.19052 1.26366 5
 -2 -1 2 7.94285 0.94191 5
 -2 -1 2 8.25114 0.76453 6
 2 -2 -1 6.78234 1.10256 1
 2 -2 -1 7.72383 0.7544 2
 -2 2 2 645.68 49.6581 3
 -2 2 2 581.018 49.8384 5
 -2 2 2 668.568 49.775 1
 -2 -2 2 694.174 49.5189 5
 -2 -2 2 694.779 49.3619 6
 -2 -2 2 651.365 49.3201 4
 -2 -2 2 621.274 49.459 1
 -2 -2 2 631.452 49.407 3
 2 -2 -2 732.499 49.892 1
 2 -2 -2 653.951 49.4474 2
 2 -2 -2 682.989 49.7034 3
 2 -2 -2 603 49.9033 5
 0 -3 0 0 0.07639 1
 0 -3 0 0.03641 0.21169 2
 0 -3 0 0.08028 0.21497 3
 0 -3 0 -0.0412 0.10229 4
 0 -3 0 0.05222 0.26941 5
 0 -3 0 0.12754 0.15152 6
 2 0 -3 -0.0058 0.36335 3
 2 0 -3 0.01361 0.5577 5
 2 0 -3 -0.0364 0.32625 2
 2 0 -3 -0.0793 0.38515 1
 1 -3 0 846.235 64.2798 2
 1 -3 0 905.201 64.4087 3
 1 -3 0 746.217 64.2611 4
 1 -3 0 779.971 64.5146 5
 1 -3 0 892.304 64.3292 6
 1 -3 0 869.409 64.4703 1
 -1 3 0 828.599 64.5371 5
 -1 3 0 866.977 64.5059 1
 -1 3 0 949.236 64.4474 3
 -3 1 1 1.87656 0.88065 5
 -3 1 1 0.68505 0.36892 6
 -3 1 1 1.21563 0.69049 1
 3 -1 -1 1.45852 0.37892 2
 3 -1 -1 0.54479 0.41199 5
 1 -3 -1 1.63144 0.40297 2
 1 -3 -1 0.755 0.20486 4
 1 -3 -1 1.04409 0.60186 5
 1 -3 -1 0.94147 0.56374 1
 3 -1 -1 0.79787 0.39347 3
 3 -1 -1 0.7917 0.26317 4
 1 -3 -1 0.55661 0.28085 6
 3 -1 -1 1.38602 0.59804 1
 -1 3 -1 0.93927 0.41742 1
 -1 3 -1 1.47899 0.3899 3
 -1 3 -1 1.78612 0.64165 5
 -3 2 1 521.24 36.0811 3
 2 1 -3 474.869 35.7225 2
 2 1 -3 439.332 36.0414 5
 -3 2 1 466.019 36.3107 5
 3 -2 -1 464.204 35.7393 2
 3 -2 -1 475.625 35.9628 3
 2 -3 0 -0.0896 0.23683 6
 3 0 -2 0.29016 0.47821 1
 3 0 -2 0.05091 0.35451 2
 3 0 -2 -0.2055 0.31137 3
 3 0 -2 0.20416 0.44038 5
 2 -3 0 0.14291 0.18407 4
 2 -3 0 0.0238 0.37834 5
 -2 3 0 1.39752 0.58029 1
 -2 3 0 -0.2607 0.5785 5
 2 -3 0 -0.2476 0.40771 1
 2 -3 0 -0.2823 0.28064 2
 -3 0 2 -0.3331 0.60052 5
 -3 0 2 -0.3267 0.34317 6
 -3 0 2 0.14382 0.37693 3
 -3 0 2 0.17837 0.56438 1
 -3 1 2 462.526 35.1577 5
 -2 3 1 529.644 35.0612 1
 -3 1 2 520.045 34.9995 3
 -2 3 1 385.969 34.9486 5
 -3 1 2 490.3 34.787 6
 3 -1 -2 457.327 34.8364 3
 2 -3 -1 455.184 34.6907 6
 3 -1 -2 466.824 34.6128 4
 2 -3 -1 479.664 34.6236 2
 2 -3 -1 474.132 34.6071 4
 2 -3 -1 477.732 34.9569 1
 -3 -1 2 387.881 34.7293 3
 -3 -1 2 411.236 34.9371 5
 -3 -1 2 420.676 34.6625 6
 3 -1 -2 462.553 34.6257 2
 -3 2 2 0.6315 0.57361 3
 -3 -2 2 0.71713 0.3449 6
 -3 -2 2 0.69521 0.52894 1
 2 -3 -2 0.79339 0.43239 2
 2 -3 -2 0.73035 0.32146 4
 3 -2 -2 1.04749 0.38606 2
 3 -2 -2 0.0142 0.46677 3
 3 -2 -2 0.34761 0.29182 4
 -3 0 3 291.037 21.7571 5
 -3 0 3 269.407 21.3006 6
 3 0 -3 277.524 21.1998 2
 3 1 -3 0.36308 0.57481 5
 3 1 -3 -0.1106 0.33224 2
 3 1 -3 0.06588 0.40241 1
 3 -3 -1 -0.2683 0.32693 2
 3 -3 -1 -0.1683 0.19033 4
 3 -1 -3 0.61797 0.47702 2
 -3 -1 3 0.10309 0.35835 6
 -3 -1 3 0.30181 0.72445 5
 -3 -1 3 0.0311 0.56868 1
 -3 2 3 173.003 13.8076 3
 -3 -2 3 180.526 13.4087 6
 3 -3 -2 171.579 13.4502 2
 3 -3 -2 179.215 13.4435 4
 3 -2 -3 185.084 13.4961 2
 3 -2 -3 161.842 13.4446 4
 3 -3 -3 0.23018 0.51483 2
 3 -3 -3 0.18972 0.33357 4
 0 -4 0 284.448 22.23 1
 0 -4 0 268.916 22.0336 2
 0 -4 0 295.709 22.0293 4
 0 -4 0 318.172 22.0961 6
 3 0 -4 -0.2205 0.38277 2
 1 -4 0 0.003 0.2731 2
 1 -4 0 -0.1654 0.1603 4
 1 -4 0 -0.0818 0.3753 1
 1 -4 0 0.1659 0.1472 6
 1 -4 0 -0.3059 0.29993 5
 1 -4 -1 251.238 16.6908 4
 1 -4 -1 213.946 16.6852 2
 1 -4 -1 215.477 17.0309 1
 1 -4 -1 199.047 16.7425 6
 3 1 -4 100.357 7.76479 2
 2 -4 0 190.92 14.5402 5
 2 -4 0 171.654 14.1454 4
 2 -4 0 191.486 14.1741 2
 2 -4 0 181.223 14.446 1
 -2 4 0 204.191 14.6092 1
 -2 4 0 174.574 14.5713 5
 2 -4 0 191.41 14.2427 6
 2 -4 -1 0.07183 0.23657 4
 4 -1 -2 0.70023 0.52021 2
 2 -4 -1 0.84756 0.4025 2
 2 -4 -2 83.3553 6.94628 2
 4 -2 -2 105.328 6.93771 4
 2 -4 -2 78.6452 6.90422 4
 4 -3 -2 -0.241 0.63196 2
 4 -3 -2 0.29399 0.31113 4
 4 0 -3 0.31397 0.39154 2
 4 -1 -3 114.088 8.71208 2
 3 -4 -1 118.125 8.65108 4
 -4 -1 3 110.966 8.79869 6
 3 -4 -1 105.749 8.66418 2
 4 -2 -3 -0.3089 0.13963 2
 3 -4 -2 0.29664 0.30713 4
 -4 -2 3 -0.1788 0.30104 6
 3 -4 -2 0.47665 0.63074 2
 4 -3 -3 34.7902 3.01078 2
 4 0 -4 32.0838 2.71413 2
 4 -1 -4 -0.1171 0.37902 2
 4 -4 -2 38.184 3.02781 2
 4 -4 -2 31.3963 2.89131 4
 4 -2 -4 35.0703 2.99342 2
 4 -4 -3 0.08189 0.92061 2
 4 -4 -3 0.11872 0.33534 4
 2 -5 -1 78.7846 5.60202 4
 2 -5 -1 64.7332 5.58805 2
 3 -5 -1 0.02846 0.28848 4
 3 -5 -1 -0.4735 0.58038 2
 5 -2 -3 25.7952 2.44858 2
 3 -5 -2 27.025 2.39191 4
 3 -5 -2 29.5808 2.47765 2
 5 -3 -3 0.79347 0.9863 2
 5 -4 -3 4.51444 1.01639 2
 5 0 -4 -0.376 0.39842 2
 5 -1 -4 -0.0361 0.11238 2
 5 -2 -4 -0.4273 0.57984 2
 4 -5 -2 0 0.22625 2
 4 -5 -2 -0.1157 0.33579 4
 5 -3 -4 6.82909 1.37493 2

_iucr_refine_fcf_details
;
data_IceVII_0m
_computing_structure_refinement   'olex2.refine 1.3 (Bourhis et al., 2015)'
_shelx_refln_list_code            4
loop_
  _space_group_symop_id
  _space_group_symop_operation_xyz
   1  x,y,z
   2  x+1/2,-z,y+1/2
   3  x+1/2,z+1/2,-y
   4  z+1/2,y+1/2,-x
   5  -z,y+1/2,x+1/2
   6  -y,x+1/2,z+1/2
   7  y+1/2,-x,z+1/2
   8  z,x,y
   9  y,z,x
  10  -y+1/2,-z+1/2,x
  11  z,-x+1/2,-y+1/2
  12  -y+1/2,z,-x+1/2
  13  -z+1/2,-x+1/2,y
  14  -z+1/2,x,-y+1/2
  15  y,-z+1/2,-x+1/2
  16  x,-y+1/2,-z+1/2
  17  -x+1/2,y,-z+1/2
  18  -x+1/2,-y+1/2,z
  19  y+1/2,x+1/2,-z
  20  -y,-x,-z
  21  z+1/2,-y,x+1/2
  22  -z,-y,-x
  23  -x,z+1/2,y+1/2
  24  -x,-z,-y
  25  -x,-y,-z
  26  -x-1/2,z,-y-1/2
  27  -x-1/2,-z-1/2,y
  28  -z-1/2,-y-1/2,x
  29  z,-y-1/2,-x-1/2
  30  y,-x-1/2,-z-1/2
  31  -y-1/2,x,-z-1/2
  32  -z,-x,-y
  33  -y,-z,-x
  34  y-1/2,z-1/2,-x
  35  -z,x-1/2,y-1/2
  36  y-1/2,-z,x-1/2
  37  z-1/2,x-1/2,-y
  38  z-1/2,-x,y-1/2
  39  -y,z-1/2,x-1/2
  40  -x,y-1/2,z-1/2
  41  x-1/2,-y,z-1/2
  42  x-1/2,y-1/2,-z
  43  -y-1/2,-x-1/2,z
  44  y,x,z
  45  -z-1/2,y,-x-1/2
  46  z,y,x
  47  x,-z-1/2,-y-1/2
  48  x,z,y

_space_group_crystal_system       cubic
_space_group_IT_number            224
_space_group_name_H-M_alt         'P n -3 m :2'
_space_group_name_Hall            '-P 4bc 2bc 3'
_symmetry_space_group_name_H-M    'P n -3 m :2'
_symmetry_space_group_name_Hall   '-P 4bc 2bc 3'
_symmetry_Int_Tables_number       224
_cell_length_a                    3.3887(5)
_cell_length_b                    3.3887(5)
_cell_length_c                    3.3887(5)
_cell_angle_alpha                 90
_cell_angle_beta                  90
_cell_angle_gamma                 90
_cell_volume                      38.913(10)
loop_
  _refln_index_h
  _refln_index_k
  _refln_index_l
  _refln_F_squared_calc
  _refln_F_squared_meas
  _refln_F_squared_sigma
  _refln_F_squared_weight
  _refln_observed_status
0 1 1 121.454 104.657 1.957 0.000 o
0 2 0 48.523 51.660 1.584 0.000 o
0 2 2 16.225 16.468 0.320 0.001 o
0 3 1 9.577 9.772 0.245 0.003 o
0 3 3 2.999 3.183 0.141 0.020 o
0 4 0 3.404 3.337 0.126 0.019 o
0 4 2 2.192 2.130 0.062 0.051 o
0 4 4 0.548 0.365 0.031 0.622 o
1 1 1 0.300 0.309 0.006 2.871 o
1 2 1 26.712 27.152 0.408 0.000 o
1 2 2 0.090 0.087 0.002 32.012 o
1 3 1 0.011 0.012 0.001 704.574 o
1 3 2 5.191 5.306 0.087 0.010 o
1 3 3 0.001 0.000 0.001 679.266 o
1 4 1 2.738 2.525 0.109 0.029 o
1 4 2 0.000 0.005 0.003 155.811 o
1 4 3 1.071 1.251 0.043 0.167 o
1 4 4 0.000 -0.001 0.004 65.396 o
1 5 2 0.667 0.825 0.080 0.142 o
1 5 3 0.000 -0.002 0.003 140.777 o
2 2 2 7.281 7.491 0.163 0.005 o
2 3 2 0.006 0.007 0.002 464.883 o
2 3 3 1.694 2.000 0.063 0.069 o
2 4 2 1.327 1.032 0.091 0.083 o
2 4 3 0.000 -0.000 0.002 524.255 o
2 4 4 0.348 0.399 0.020 1.289 o
2 5 3 0.282 0.314 0.016 1.966 o
2 5 4 0.000 -0.001 0.002 294.785 o
3 3 3 0.000 0.002 0.003 119.830 o
3 4 3 0.426 0.396 0.034 0.638 o
3 4 4 0.000 0.001 0.004 94.621 o
3 5 3 0.000 0.009 0.011 9.654 o
3 5 4 0.082 0.063 0.013 6.149 o
;
_iucr_refine_instructions_details
;
TITL IceVII_0m in Pn-3m
CELL 0.434 3.3887 3.3887 3.3887 90 90 90
ZERR 2 0.0005 0.0005 0.0005 0 0 0
LATT 1
SYMM 0.5-X,0.5-Y,+Z
SYMM 0.5-X,+Y,0.5-Z
SYMM +X,0.5-Y,0.5-Z
SYMM +Z,+X,+Y
SYMM +Z,0.5-X,0.5-Y
SYMM 0.5-Z,0.5-X,+Y
SYMM 0.5-Z,+X,0.5-Y
SYMM +Y,+Z,+X
SYMM 0.5-Y,+Z,0.5-X
SYMM +Y,0.5-Z,0.5-X
SYMM 0.5-Y,0.5-Z,+X
SYMM 0.5+Y,0.5+X,-Z
SYMM -Y,-X,-Z
SYMM 0.5+Y,-X,0.5+Z
SYMM -Y,0.5+X,0.5+Z
SYMM 0.5+X,0.5+Z,-Y
SYMM -X,0.5+Z,0.5+Y
SYMM -X,-Z,-Y
SYMM 0.5+X,-Z,0.5+Y
SYMM 0.5+Z,0.5+Y,-X
SYMM 0.5+Z,-Y,0.5+X
SYMM -Z,0.5+Y,0.5+X
SYMM -Z,-Y,-X
SFAC H O
DISP H 0 0 0.6003
DISP O -0.0008 0.002 10.704
UNIT 4 2

L.S. 10 0 0
PLAN  5
TEMP 19
CONF
MORE -1
BOND $H
fmap 2 53
acta 
0.00000 -0.00000 -0.00000
LIST 4
OMIT 1 4 5
WGHT 0.065052 0
FVAR 9.369448
REM <olex2.extras>
REM <HklSrc "%.\\IceVII_0m_13791113.hkl">
REM </olex2.extras>

O1    2     0.25000  0.25000  0.25000  10.04167  0.02597 
H     1     0.40511  0.40511  0.40511  10.08333  0.04286  0.04286  0.04286 =
 -0.00732 -0.00732 -0.00732 
HKLF 4

END
Q1 1 0.25 0.25 0.75 11 0.05 0.15
Q2 1 0.5 0.5 0.5 11 0.05 0.11
Q3 1 0 0.5 0.5 11 0.05 0.08

  REM The information below was added by Olex2.
  REM
  REM R1 = 0.0412 for 24 Fo > 4sig(Fo) and 0.0459 for all 33 data
  REM 5 parameters refined using 0 restraints
  REM Highest difference peak 0.1538, deepest hole -0.2425
  REM Mean Shift 0.0000, Max Shift 0.0002.

  REM +++ Tabular Listing of Refinement Information +++
  REM R1_all = 0.0459
  REM R1_gt = 0.0412
  REM wR_ref = 0.1215
  REM GOOF = 1.3911
  REM Shift_max = 0.0002
  REM Shift_mean = 0.0000
  REM Reflections_all = 33
  REM Reflections_gt = 24
  REM Parameters = 5
  REM Hole = -0.2425
  REM Peak = 0.1538
  REM Flack = n/a

  
;
_olex2_submission_special_instructions  'No special instructions were received'
