# Supplementary material for: Structure of ice VII with Hirshfeld atom refinement
Source: IUCrJ. 2025 Apr 25;12(Pt 3):288–94. doi: 10.1107/S2052252525002581 (PMC12044852; doi:10.1107/S2052252525002581)
Supplement: Supplementary file 1 [file m-12-00288-sup1.zip › cify/h2o_low_res/h2o_low_res.cif]

data_icevii_dac1_0m
# start Validation Reply Form
_vrf_ATOM007_icevii_dac1_0m
;
PROBLEM: _atom_site_aniso_label is missing
RESPONSE: only isotropic displacement paramters are used
;
_vrf_PLAT029_icevii_dac1_0m
;
PROBLEM: _diffrn_measured_fraction_theta_full value Low .      0.700 Why?  
RESPONSE: It is caused by the fact that sample was closed in Diamond Anvil Cell
 and as a result access to the reciprocal psace was restricted.
;
_vrf_PLAT113_icevii_dac1_0m
;
PROBLEM: ADDSYM Suggests Possible Pseudo/New  Space Group      Im-3m Check 
RESPONSE: it is unlikely that we have discovered new polymorph of ice
;
# end Validation Reply Form
_audit_creation_date               2023-02-06
_audit_creation_method
;
Olex2 1.3
(compiled 2020.07.31 svn.rc2a77460 for OlexSys, GUI svn.r6145)
;
_audit_contact_author_address      ?
_audit_contact_author_email        ?
_audit_contact_author_name         ''
_audit_contact_author_phone        ?
_publ_contact_author_id_orcid      ?
_publ_section_references
;
Bourhis, L.J., Dolomanov, O.V., Gildea, R.J., Howard, J.A.K., Puschmann, H.
 (2015). Acta Cryst. A71, 59-75.

Dolomanov, O.V., Bourhis, L.J., Gildea, R.J, Howard, J.A.K. & Puschmann, H.
 (2009), J. Appl. Cryst. 42, 339-341.
;
_chemical_formula_moiety           'H2 O1'
_chemical_formula_sum              'H2 O'
_chemical_formula_weight           18.014
_space_group_crystal_system        'cubic'
_space_group_IT_number             224
_space_group_name_H-M_alt          'P n -3 m'
_space_group_name_Hall             '-P 4bc 2bc 3'
loop_
  _space_group_symop_id
  _space_group_symop_operation_xyz
 1 x,y,z
 2 x+1/2,-z,y+1/2
 3 x+1/2,z+1/2,-y
 4 z+1/2,y+1/2,-x
 5 -z,y+1/2,x+1/2
 6 -y,x+1/2,z+1/2
 7 y+1/2,-x,z+1/2
 8 z,x,y
 9 y,z,x
 10 -y+1/2,-z+1/2,x
 11 z,-x+1/2,-y+1/2
 12 -y+1/2,z,-x+1/2
 13 -z+1/2,-x+1/2,y
 14 -z+1/2,x,-y+1/2
 15 y,-z+1/2,-x+1/2
 16 x,-y+1/2,-z+1/2
 17 -x+1/2,y,-z+1/2
 18 -x+1/2,-y+1/2,z
 19 y+1/2,x+1/2,-z
 20 -y,-x,-z
 21 z+1/2,-y,x+1/2
 22 -z,-y,-x
 23 -x,z+1/2,y+1/2
 24 -x,-z,-y
 25 -x,-y,-z
 26 -x-1/2,z,-y-1/2
 27 -x-1/2,-z-1/2,y
 28 -z-1/2,-y-1/2,x
 29 z,-y-1/2,-x-1/2
 30 y,-x-1/2,-z-1/2
 31 -y-1/2,x,-z-1/2
 32 -z,-x,-y
 33 -y,-z,-x
 34 y-1/2,z-1/2,-x
 35 -z,x-1/2,y-1/2
 36 y-1/2,-z,x-1/2
 37 z-1/2,x-1/2,-y
 38 z-1/2,-x,y-1/2
 39 -y,z-1/2,x-1/2
 40 -x,y-1/2,z-1/2
 41 x-1/2,-y,z-1/2
 42 x-1/2,y-1/2,-z
 43 -y-1/2,-x-1/2,z
 44 y,x,z
 45 -z-1/2,y,-x-1/2
 46 z,y,x
 47 x,-z-1/2,-y-1/2
 48 x,z,y

_symmetry_Int_Tables_number        224
_cell_length_a                     3.3891(6)
_cell_length_b                     3.3891(6)
_cell_length_c                     3.3891(6)
_cell_angle_alpha                  90
_cell_angle_beta                   90
_cell_angle_gamma                  90
_cell_volume                       38.927(12)
_cell_formula_units_Z              2.00016
_cell_measurement_reflns_used      60
_cell_measurement_temperature      273.15
_cell_measurement_theta_max        23.25
_cell_measurement_theta_min        5.20
_exptl_absorpt_coefficient_mu      0.061
_exptl_absorpt_correction_T_max    0.7449
_exptl_absorpt_correction_T_min    0.5388
_exptl_absorpt_correction_type     none
_exptl_absorpt_process_details
;
SADABS-2016/2 (Bruker,2016/2) was used for absorption correction.
wR2(int) was 0.1089 before and 0.0356 after correction.
The Ratio of minimum to maximum transmission is 0.7233.
The \l/2 correction factor is Not present.
;
_exptl_crystal_density_diffrn      1.537
_exptl_crystal_F_000               19.997
_exptl_crystal_description         'disc'
_exptl_crystal_colour              'colourless'
_diffrn_reflns_av_R_equivalents    0.0228
_diffrn_reflns_av_unetI/netI       0.0242
_diffrn_reflns_Laue_measured_fraction_full  0.7000
_diffrn_reflns_Laue_measured_fraction_max  0.6286
_diffrn_reflns_limit_h_max         3
_diffrn_reflns_limit_h_min         -4
_diffrn_reflns_limit_k_max         3
_diffrn_reflns_limit_k_min         -5
_diffrn_reflns_limit_l_max         4
_diffrn_reflns_limit_l_min         -4
_diffrn_reflns_number              83
_diffrn_reflns_point_group_measured_fraction_full  0.7000
_diffrn_reflns_point_group_measured_fraction_max  0.6286
_diffrn_reflns_theta_full          15.0938
_diffrn_reflns_theta_max           23.25
_diffrn_reflns_theta_min           7.36
_diffrn_ambient_temperature        273.15
_diffrn_measured_fraction_theta_full  0.7000
_diffrn_measured_fraction_theta_max  0.6286
_diffrn_measurement_device_type    'Bruker APEX-II CCD'
_diffrn_measurement_method         '\f and \w scans'
_diffrn_radiation_type             synchrotron
_diffrn_radiation_wavelength       0.434
_reflns_Friedel_coverage           0.0
_reflns_limit_h_max                3
_reflns_limit_h_min                0
_reflns_limit_k_max                5
_reflns_limit_k_min                2
_reflns_limit_l_max                4
_reflns_limit_l_min                0
_reflns_number_gt                  16
_reflns_number_total               22
_reflns_threshold_expression       I>=2u(I)
_computing_cell_refinement         'SAINT V8.38A (?, 2016)'
_computing_data_reduction          'SAINT V8.38A (?, 2016)'
_computing_molecular_graphics      'Olex2 1.3 (Dolomanov et al., 2009)'
_computing_publication_material    'Olex2 1.3 (Dolomanov et al., 2009)'
_computing_structure_refinement    'olex2.refine 1.3 (Bourhis et al., 2015)'
_computing_structure_solution      'XS  (Sheldrick, 2008)'
_refine_diff_density_max           0.3472
_refine_diff_density_min           -0.3434
_refine_diff_density_rms           0.1192
_refine_ls_d_res_high              0.5498
_refine_ls_d_res_low               1.6946
_refine_ls_goodness_of_fit_ref     2.7455
_refine_ls_hydrogen_treatment      refall
_refine_ls_matrix_type             full
_refine_ls_number_constraints      0
_refine_ls_number_parameters       4
_refine_ls_number_reflns           22
_refine_ls_number_restraints       0
_refine_ls_R_factor_all            0.0873
_refine_ls_R_factor_gt             0.0454
_refine_ls_restrained_S_all        2.7455
_refine_ls_shift/su_max            0.0001
_refine_ls_shift/su_mean           0.0000
_refine_ls_structure_factor_coef   Fsqd
_refine_ls_weighting_details      
 'w=1/[\s^2^(Fo^2^)+(0.0648P)^2^+0.0120P] where P=(Fo^2^+2Fc^2^)/3'
_refine_ls_weighting_scheme        calc
_refine_ls_wR_factor_gt            0.1465
_refine_ls_wR_factor_ref           0.2925
_refine_special_details
;
Aspherical atom refinement in Olex2
with DiSCaMB generated form factors.
Hirshfeld Atom Refinement using wavefunction 
calculated with Orca5 with B3LYP functional
using cc-pVTZ basis set.
Wavefunction was calculated for a clusters of 5 
water molecules (the ‘central’ one and its closest neighbors). 
1. Others
 Fixed Sof: H1(0.08333)
;
loop_
  _atom_site_label
  _atom_site_type_symbol
  _atom_site_fract_x
  _atom_site_fract_y
  _atom_site_fract_z
  _atom_site_U_iso_or_equiv
  _atom_site_adp_type
  _atom_site_occupancy
  _atom_site_site_symmetry_order
  _atom_site_refinement_flags_posn
  _atom_site_refinement_flags_adp
  _atom_site_refinement_flags_occupancy
 O1 O 0.25 0.25 0.25 0.026(2) Uiso 1.000080 24 S T P
 H1 H 0.09(3) 0.41(3) 0.09(3) 0.03(5) Uiso 0.499980 6 S T P

loop_
  _geom_bond_atom_site_label_1
  _geom_bond_atom_site_label_2
  _geom_bond_distance
  _geom_bond_site_symmetry_2
  _geom_bond_publ_flag
 O1 H1 0.9(2) 13 ?
 O1 H1 0.9(2) 9 ?
 O1 H1 0.9(2) . ?
 O1 H1 0.9(2) 8 ?
 H1 H1 1.1(4) 22_565 ?

loop_
  _geom_angle_atom_site_label_1
  _geom_angle_atom_site_label_2
  _geom_angle_atom_site_label_3
  _geom_angle
  _geom_angle_site_symmetry_1
  _geom_angle_site_symmetry_3
  _geom_angle_publ_flag
 H1 O1 H1 109.5 . 13 ?
 H1 O1 H1 109.5 9 8 ?
 H1 O1 H1 109.5 9 . ?
 H1 O1 H1 109(6) 8 13 ?
 H1 O1 H1 109.5 8 . ?
 H1 O1 H1 109.5 9 13 ?
 H1 H1 O1 179.99999879(8) 22_565 12 ?

loop_
  _diffrn_refln_index_h
  _diffrn_refln_index_k
  _diffrn_refln_index_l
  _diffrn_refln_intensity_net
  _diffrn_refln_intensity_u
 0 0 -1 -0.01 0.01
 0 0 -1 0 0.01
 1 1 -1 6.08 0.24
 -1 -1 -1 5.79 0.26
 -1 -1 -1 5.67 0.25
 -1 -1 1 5.79 0.24
 1 1 1 5.32 0.25
 -1 -1 1 5.68 0.24
 0 0 -2 991.51 40.19
 0 0 -2 1000 40.2
 -2 -1 0 0.12 0.03
 -2 -1 0 0.09 0.03
 1 2 0 0 0.03
 0 -1 -2 -0.03 0.03
 0 -1 -2 0 0.02
 0 1 2 0.01 0.02
 -1 -2 0 0.01 0.03
 -1 -2 0 0 0.03
 -1 -1 -2 524.59 21.33
 -1 -2 -1 529.28 21.32
 -1 -1 -2 524.19 21.32
 -1 -2 -1 519.94 21.33
 1 1 -2 510.4 21.3
 1 1 2 501.2 21.32
 1 2 1 544.84 21.32
 -2 -1 1 554.9 21.31
 -2 -1 1 540.94 21.32
 0 2 2 318.61 13.05
 0 -2 -2 335.29 13.05
 -2 -2 0 308.52 13.05
 -2 -2 0 314.61 13.06
 0 -2 -2 329.19 13.06
 2 2 0 330.29 13.05
 -1 -2 -2 1.78 0.1
 -1 -2 -2 1.67 0.12
 -2 -2 -1 1.58 0.11
 -2 -2 -1 1.85 0.13
 -2 -1 2 1.77 0.08
 -2 -2 1 1.94 0.1
 -2 -1 2 1.61 0.09
 -2 -2 1 1.86 0.11
 2 2 1 1.83 0.11
 -2 -2 -2 154.51 6.21
 2 2 -2 151.99 6.19
 2 2 2 152.47 6.21
 0 0 -3 -0.03 0.03
 0 0 -3 -0.01 0.02
 -3 -2 0 0 0.07
 -3 -2 0 -0.02 0.06
 0 -1 -3 184.13 8.04
 0 1 3 211.25 8.05
 0 -1 -3 201.12 8.06
 -1 -1 -3 0.25 0.05
 -1 -3 -1 0.18 0.05
 -1 1 3 0.26 0.04
 -1 -1 -3 0.3 0.07
 -1 -3 -1 0.16 0.05
 -1 -3 -2 116.08 4.76
 -3 -2 -1 114.76 4.78
 -3 -2 1 118.73 4.74
 0 -2 -3 0.01 0.05
 -2 -3 0 0.04 0.05
 0 2 3 -0.04 0.05
 -2 -3 0 -0.03 0.06
 0 -2 -3 -0.02 0.05
 2 3 0 0.08 0.06
 -2 -3 -1 114.76 4.64
 -1 -2 -3 124.8 4.62
 -1 -2 -3 115.19 4.64
 2 3 -1 107.49 4.62
 -3 -1 2 108.71 4.6
 -3 -1 2 111.84 4.62
 1 2 3 112.7 4.62
 -2 -2 -3 0.13 0.09
 -2 -3 -2 0.2 0.09
 -3 -2 2 0.11 0.06
 -3 -2 2 0.15 0.05
 -3 -3 0 72.27 2.99
 3 3 -1 0.03 0.07
 -1 -3 -3 0.04 0.07
 -3 -3 1 0.13 0.07
 -3 -3 1 0.25 0.07
 -3 -3 -2 43.74 1.82
 -2 -3 -3 41.86 1.81
 -3 -3 -3 0.01 0.11
 -4 -3 0 0.08 0.1
 0 -1 -4 0.03 0.06
 0 2 4 51.52 2.1
 0 -2 -4 48.48 2.09
 0 -2 -4 52.8 2.11
 -2 -4 -1 -0.06 0.08
 -1 -2 -4 -0.06 0.07
 -2 -4 -2 36.04 1.53
 -2 -4 -3 0 0.12
 -3 -4 0 -0.09 0.07
 -3 -4 -1 31.01 1.34
 -1 -3 -4 31.07 1.33
 -3 -4 -2 0.07 0.14
 -2 -3 -4 -0.1 0.1
 -3 -4 -3 -0.1 0.03
 -4 -4 0 0 0.02
 -4 -4 -1 -0.11 0.11
 -4 -4 1 -0.01 0.1
 -4 -4 -2 11.44 0.58
 -2 -4 -4 10.44 0.55
 -3 -5 -2 7.76 0.43

_iucr_refine_fcf_details
;
data_icevii_dac1_0m
_computing_structure_refinement   'olex2.refine 1.3 (Bourhis et al., 2015)'
_shelx_refln_list_code            4
loop_
  _space_group_symop_id
  _space_group_symop_operation_xyz
   1  x,y,z
   2  x+1/2,-z,y+1/2
   3  x+1/2,z+1/2,-y
   4  z+1/2,y+1/2,-x
   5  -z,y+1/2,x+1/2
   6  -y,x+1/2,z+1/2
   7  y+1/2,-x,z+1/2
   8  z,x,y
   9  y,z,x
  10  -y+1/2,-z+1/2,x
  11  z,-x+1/2,-y+1/2
  12  -y+1/2,z,-x+1/2
  13  -z+1/2,-x+1/2,y
  14  -z+1/2,x,-y+1/2
  15  y,-z+1/2,-x+1/2
  16  x,-y+1/2,-z+1/2
  17  -x+1/2,y,-z+1/2
  18  -x+1/2,-y+1/2,z
  19  y+1/2,x+1/2,-z
  20  -y,-x,-z
  21  z+1/2,-y,x+1/2
  22  -z,-y,-x
  23  -x,z+1/2,y+1/2
  24  -x,-z,-y
  25  -x,-y,-z
  26  -x-1/2,z,-y-1/2
  27  -x-1/2,-z-1/2,y
  28  -z-1/2,-y-1/2,x
  29  z,-y-1/2,-x-1/2
  30  y,-x-1/2,-z-1/2
  31  -y-1/2,x,-z-1/2
  32  -z,-x,-y
  33  -y,-z,-x
  34  y-1/2,z-1/2,-x
  35  -z,x-1/2,y-1/2
  36  y-1/2,-z,x-1/2
  37  z-1/2,x-1/2,-y
  38  z-1/2,-x,y-1/2
  39  -y,z-1/2,x-1/2
  40  -x,y-1/2,z-1/2
  41  x-1/2,-y,z-1/2
  42  x-1/2,y-1/2,-z
  43  -y-1/2,-x-1/2,z
  44  y,x,z
  45  -z-1/2,y,-x-1/2
  46  z,y,x
  47  x,-z-1/2,-y-1/2
  48  x,z,y

_space_group_crystal_system       cubic
_space_group_IT_number            224
_space_group_name_H-M_alt         'P n -3 m :2'
_space_group_name_Hall            '-P 4bc 2bc 3'
_symmetry_space_group_name_H-M    'P n -3 m :2'
_symmetry_space_group_name_Hall   '-P 4bc 2bc 3'
_symmetry_Int_Tables_number       224
_cell_length_a                    3.3891(6)
_cell_length_b                    3.3891(6)
_cell_length_c                    3.3891(6)
_cell_angle_alpha                 90
_cell_angle_beta                  90
_cell_angle_gamma                 90
_cell_volume                      38.927(12)
loop_
  _refln_index_h
  _refln_index_k
  _refln_index_l
  _refln_F_squared_calc
  _refln_F_squared_meas
  _refln_F_squared_sigma
  _refln_F_squared_weight
  _refln_observed_status
0 2 0 47.428 47.697 1.361 0.000 o
0 2 2 16.288 15.473 0.255 0.004 o
0 3 1 9.151 9.554 0.325 0.010 o
0 3 3 3.043 3.462 0.143 0.056 o
0 4 2 2.138 2.442 0.058 0.111 o
0 4 4 0.533 0.000 0.001 1.192 o
1 2 1 26.482 25.305 0.340 0.002 o
1 3 1 0.012 0.011 0.001 39.245 o
1 3 2 5.108 5.492 0.071 0.031 o
1 3 3 0.001 0.006 0.002 145.328 o
1 4 2 0.000 -0.003 0.003 810.852 o
1 4 3 1.045 1.487 0.045 0.256 o
1 4 4 0.000 -0.003 0.004 435.916 o
2 2 2 7.065 7.328 0.172 0.017 o
2 3 2 0.009 0.007 0.002 55.051 o
2 3 3 1.608 2.051 0.061 0.151 o
2 4 2 1.271 1.726 0.073 0.185 o
2 4 3 0.000 -0.001 0.003 533.113 o
2 4 4 0.327 0.524 0.024 0.962 o
2 5 3 0.266 0.372 0.021 1.291 o
3 3 3 0.000 0.000 0.005 174.571 o
3 4 3 0.395 -0.005 0.001 1.654 o
;
_iucr_refine_instructions_details
;
TITL IceVII_DAC1_0m in Pn-3m #224
REM reset to Pn-3m #224
CELL 0.434 3.3891 3.3891 3.3891 90 90 90
ZERR 2.00016 0.0006 0.0006 0.0006 0 0 0
LATT 1
SYMM -Y,0.5+X,0.5+Z
SYMM 0.5-X,0.5-Y,+Z
SYMM 0.5+Y,-X,0.5+Z
SYMM 0.5+X,-Z,0.5+Y
SYMM +X,0.5-Y,0.5-Z
SYMM 0.5+X,0.5+Z,-Y
SYMM 0.5+Z,0.5+Y,-X
SYMM 0.5-X,+Y,0.5-Z
SYMM -Z,0.5+Y,0.5+X
SYMM +Z,+X,+Y
SYMM +Y,+Z,+X
SYMM 0.5-Y,0.5-Z,+X
SYMM +Z,0.5-X,0.5-Y
SYMM 0.5-Y,+Z,0.5-X
SYMM 0.5-Z,0.5-X,+Y
SYMM 0.5-Z,+X,0.5-Y
SYMM +Y,0.5-Z,0.5-X
SYMM 0.5+Y,0.5+X,-Z
SYMM -Y,-X,-Z
SYMM -X,0.5+Z,0.5+Y
SYMM -X,-Z,-Y
SYMM 0.5+Z,-Y,0.5+X
SYMM -Z,-Y,-X
SFAC H O
DISP H -0 0 0.6003
DISP O -0.0008 0.002 10.704
UNIT 4 2

L.S. 4
PLAN  2
TEMP 0
CONF
MORE -1
fmap 2
acta 
BOND $H
0.00000 0.00000 0.00000
OMIT 1 1 1
OMIT 1 2 2
WGHT 0.064758 0.01201
FVAR 4.569148
REM <olex2.extras>
REM <HklSrc "%.\\icevii_dac1_0m.hkl">
REM </olex2.extras>

O1    2     0.25000  0.25000  0.25000  10.04167  0.02646 
H1    1     0.09498  0.40502  0.09498  10.08333  0.02631 
HKLF 4

END
Q1 1 0 0 0 11 0.05 0.22
Q2 1 0 0.5 0 11 0.05 0.2
Q3 1 -0.25 0.25 0.25 11 0.05 0.16

  REM The information below was added by Olex2.
  REM
  REM R1 = 0.0454 for 16 Fo > 4sig(Fo) and 0.0873 for all 22 data
  REM 4 parameters refined using 0 restraints
  REM Highest difference peak 0.3472, deepest hole -0.3434
  REM Mean Shift 0.0000, Max Shift 0.0001.

  REM +++ Tabular Listing of Refinement Information +++
  REM R1_all = 0.0873
  REM R1_gt = 0.0454
  REM wR_ref = 0.2925
  REM GOOF = 2.7455
  REM Shift_max = 0.0001
  REM Shift_mean = 0.0000
  REM Reflections_all = 22
  REM Reflections_gt = 16
  REM Parameters = 4
  REM Hole = -0.3434
  REM Peak = 0.3472
  REM Flack = n/a

  
;
_olex2_submission_special_instructions  'No special instructions were received'
