# Supplementary material for: Structure of ice VII with Hirshfeld atom refinement
Source: IUCrJ. 2025 Apr 25;12(Pt 3):288–94. doi: 10.1107/S2052252525002581 (PMC12044852; doi:10.1107/S2052252525002581)
Supplement: Supplementary file 1 [file m-12-00288-sup1.zip › cify/mix/mix_O_100_H_z_gt_x.cif]

data_IceVII_DAC2_0m
# start Validation Reply Form
_vrf_ATOM007_IceVII_DAC2_0m
;
PROBLEM: _atom_site_aniso_label is missing
RESPONSE: only isotropic displacement paramters are used
;
_vrf_PLAT029_IceVII_DAC2_0m
;
PROBLEM: _diffrn_measured_fraction_theta_full value Low .      0.818 Why?  
RESPONSE: It is caused by the fact that sample was closed in Diamond Anvil Cell
 and as a result access to the reciprocal psace was restricted. 
;
_vrf_PLAT088_IceVII_DAC2_0m
;
PROBLEM: Poor Data / Parameter Ratio ....................       7.50 Note  
RESPONSE: low number of reflections has been measured, 
pourpose of the refinement was to check results of the refinement
for the model used inspite of the poor Data / Parameter Ratio
;
# end Validation Reply Form_audit_creation_date               2024-12-07
_audit_creation_method
;
Olex2 1.3
(compiled 2020.07.31 svn.rc2a77460 for OlexSys, GUI svn.r6145)
;
_audit_contact_author_address      ?
_audit_contact_author_email        ?
_audit_contact_author_name         ''
_audit_contact_author_phone        ?
_publ_contact_author_id_orcid      ?
_publ_section_references
;
Bourhis, L.J., Dolomanov, O.V., Gildea, R.J., Howard, J.A.K., Puschmann, H.
 (2015). Acta Cryst. A71, 59-75.

Dolomanov, O.V., Bourhis, L.J., Gildea, R.J, Howard, J.A.K. & Puschmann, H.
 (2009), J. Appl. Cryst. 42, 339-341.
;
_chemical_formula_moiety           '2(H1 O0.5)'
_chemical_formula_sum              'H2 O'
_chemical_formula_weight           18.015
loop_
  _atom_type_symbol
  _atom_type_scat_dispersion_real
  _atom_type_scat_dispersion_imag
  _atom_type_scat_source
  _atom_type_scat_dispersion_source
 H 0.00000 0.00000 'NoSpherA2 like software (i.e. uses apherical atomic form factors): DiSCaMB'
 'Brennan, Cowan, Rev. Sci. Instrum., 1992, 63, 850'
 O -0.00080 0.00200 'NoSpherA2 like software (i.e. uses apherical atomic form factors): DiSCaMB'
 'Brennan, Cowan, Rev. Sci. Instrum., 1992, 63, 850'
 
_space_group_crystal_system        'cubic'
_space_group_IT_number             224
_space_group_name_H-M_alt          'P n -3 m'
_space_group_name_Hall             '-P 4bc 2bc 3'
loop_
  _space_group_symop_id
  _space_group_symop_operation_xyz
 1 x,y,z
 2 x+1/2,-z,y+1/2
 3 x+1/2,z+1/2,-y
 4 z+1/2,y+1/2,-x
 5 -z,y+1/2,x+1/2
 6 -y,x+1/2,z+1/2
 7 y+1/2,-x,z+1/2
 8 z,x,y
 9 y,z,x
 10 -y+1/2,-z+1/2,x
 11 z,-x+1/2,-y+1/2
 12 -y+1/2,z,-x+1/2
 13 -z+1/2,-x+1/2,y
 14 -z+1/2,x,-y+1/2
 15 y,-z+1/2,-x+1/2
 16 x,-y+1/2,-z+1/2
 17 -x+1/2,y,-z+1/2
 18 -x+1/2,-y+1/2,z
 19 y+1/2,x+1/2,-z
 20 -y,-x,-z
 21 z+1/2,-y,x+1/2
 22 -z,-y,-x
 23 -x,z+1/2,y+1/2
 24 -x,-z,-y
 25 -x,-y,-z
 26 -x-1/2,z,-y-1/2
 27 -x-1/2,-z-1/2,y
 28 -z-1/2,-y-1/2,x
 29 z,-y-1/2,-x-1/2
 30 y,-x-1/2,-z-1/2
 31 -y-1/2,x,-z-1/2
 32 -z,-x,-y
 33 -y,-z,-x
 34 y-1/2,z-1/2,-x
 35 -z,x-1/2,y-1/2
 36 y-1/2,-z,x-1/2
 37 z-1/2,x-1/2,-y
 38 z-1/2,-x,y-1/2
 39 -y,z-1/2,x-1/2
 40 -x,y-1/2,z-1/2
 41 x-1/2,-y,z-1/2
 42 x-1/2,y-1/2,-z
 43 -y-1/2,-x-1/2,z
 44 y,x,z
 45 -z-1/2,y,-x-1/2
 46 z,y,x
 47 x,-z-1/2,-y-1/2
 48 x,z,y

_symmetry_Int_Tables_number        224
_cell_length_a                     3.3891(3)
_cell_length_b                     3.3891(3)
_cell_length_c                     3.3891(3)
_cell_angle_alpha                  90
_cell_angle_beta                   90
_cell_angle_gamma                  90
_cell_volume                       38.927(6)
_cell_formula_units_Z              2
_cell_measurement_reflns_used      74
_cell_measurement_temperature      273.15
_cell_measurement_pressure         1800000
_cell_measurement_theta_max        24.52
_cell_measurement_theta_min        7.36
_exptl_absorpt_coefficient_mu      0.061
_exptl_crystal_density_diffrn      1.537
_exptl_crystal_F_000               19.997
_exptl_crystal_description         "disc"
_exptl_crystal_colour              "colourless"
_diffrn_reflns_av_R_equivalents    0.0389
_diffrn_reflns_av_unetI/netI       0.0245
_diffrn_reflns_Laue_measured_fraction_full  0.8182
_diffrn_reflns_Laue_measured_fraction_max  0.6522
_diffrn_reflns_limit_h_max         6
_diffrn_reflns_limit_h_min         -4
_diffrn_reflns_limit_k_max         8
_diffrn_reflns_limit_k_min         -4
_diffrn_reflns_limit_l_max         2
_diffrn_reflns_limit_l_min         -2
_diffrn_reflns_number              204
_diffrn_reflns_point_group_measured_fraction_full  0.8182
_diffrn_reflns_point_group_measured_fraction_max  0.6522
_diffrn_reflns_theta_full          15.0938
_diffrn_reflns_theta_max           31.34
_diffrn_reflns_theta_min           6.37
_diffrn_ambient_temperature        273.15
_diffrn_measured_fraction_theta_full  0.8182
_diffrn_measured_fraction_theta_max  0.6522
_diffrn_radiation_type             synchrotron
_diffrn_radiation_wavelength       0.434
_diffrn_measurement_device_type    'Bruker APEX-II CCD'
_reflns_Friedel_coverage           0.0
_reflns_limit_h_max                2
_reflns_limit_h_min                0
_reflns_limit_k_max                8
_reflns_limit_k_min                1
_reflns_limit_l_max                5
_reflns_limit_l_min                0
_reflns_number_gt                  28
_reflns_number_total               45
_reflns_threshold_expression       I>=2u(I)
_computing_molecular_graphics      'Olex2 1.3 (Dolomanov et al., 2009)'
_computing_publication_material    'Olex2 1.3 (Dolomanov et al., 2009)'
_computing_structure_refinement    'olex2.refine 1.3 (Bourhis et al., 2015)'
_refine_diff_density_max           0.1687
_refine_diff_density_min           -0.1472
_refine_diff_density_rms           0.0426
_refine_ls_d_res_high              0.4172
_refine_ls_d_res_low               1.9567
_refine_ls_goodness_of_fit_ref     1.9768
_refine_ls_hydrogen_treatment      refall
_refine_ls_matrix_type             full
_refine_ls_number_constraints      0
_refine_ls_number_parameters       6
_refine_ls_number_reflns           45
_refine_ls_number_restraints       0
_refine_ls_R_factor_all            0.0355
_refine_ls_R_factor_gt             0.0234
_refine_ls_restrained_S_all        1.9768
_refine_ls_shift/su_max            0.0003
_refine_ls_shift/su_mean           0.0001
_refine_ls_structure_factor_coef   Fsqd
_refine_ls_weighting_details      
 'w=1/[\s^2^(Fo^2^)+(0.0100P)^2^+0.0001P] where P=(Fo^2^+2Fc^2^)/3'
_refine_ls_weighting_scheme        calc
_refine_ls_wR_factor_gt            0.0725
_refine_ls_wR_factor_ref           0.0824
_refine_special_details
;
Aspherical atom refinement in Olex2
with DiSCaMB generated form factors.
Atomic form factors from
Hirshfeld Atom Refinement
for non split model were used.
They were generated using wavefunction 
calculated with Orca5 with B3LYP functional
using cc-pVTZ basis set.
Wavefunction was calculated for a clusters of 5 
water molecules (the ‘central’ one and its closest neighbors). 
1. Others
 Fixed Sof: O1(0.04167) H1(0.08334)
;

loop_
  _atom_site_label
  _atom_site_type_symbol
  _atom_site_fract_x
  _atom_site_fract_y
  _atom_site_fract_z
  _atom_site_U_iso_or_equiv
  _atom_site_adp_type
  _atom_site_occupancy
  _atom_site_site_symmetry_order
  _atom_site_refinement_flags_posn
  _atom_site_refinement_flags_adp
  _atom_site_refinement_flags_occupancy
 O1 O 0.202(3) 0.25 0.25 0.0142(14) Uiso 0.166680 4 S T P
 H1 H 0.384(12) 0.44(3) 0.384(12) 0.026(12) Uiso 0.166680 2 S T P

loop_
  _geom_bond_atom_site_label_1
  _geom_bond_atom_site_label_2
  _geom_bond_distance
  _geom_bond_site_symmetry_2
  _geom_bond_publ_flag
 O1 O1 0.230(14) 14 ?
 O1 O1 0.33(2) 17 ?
 O1 O1 0.230(14) 9 ?
 O1 O1 0.230(14) 12 ?
 O1 O1 0.230(14) 13 ?

loop_
  _geom_angle_atom_site_label_1
  _geom_angle_atom_site_label_2
  _geom_angle_atom_site_label_3
  _geom_angle
  _geom_angle_site_symmetry_1
  _geom_angle_site_symmetry_3
  _geom_angle_publ_flag
 O1 O1 O1 60.0 13 12 ?
 O1 O1 O1 90.00000000(5) 9 12 ?
 O1 O1 O1 60.0 9 13 ?
 O1 H1 O1 7.8(9) 18 8 ?
 O1 H1 O1 12.8(11) . 8 ?
 O1 H1 O1 10.4(10) . 12 ?
 O1 H1 O1 7.4(12) . 13 ?
 O1 H1 O1 15.8(17) 18 13 ?
 O1 H1 O1 13.1(9) . 9 ?
 O1 H1 O1 15.6(16) 18 12 ?
 O1 H1 O1 10.4(10) 18 9 ?

loop_
  _geom_torsion_atom_site_label_1
  _geom_torsion_atom_site_label_2
  _geom_torsion_atom_site_label_3
  _geom_torsion_atom_site_label_4
  _geom_torsion
  _geom_torsion_site_symmetry_1
  _geom_torsion_site_symmetry_2
  _geom_torsion_site_symmetry_3
  _geom_torsion_site_symmetry_4
  _geom_torsion_publ_flag
 O1 O1 O1 O1 -109.5 . 14 15 18 ?
 O1 O1 O1 O1 54.7 . 13 18 10 ?
 O1 O1 O1 O1 54.7 . 17 8 10 ?
 O1 O1 O1 O1 -54.73561032(2) . 14 15 11 ?
 O1 O1 O1 O1 -54.73561032(2) . 9 17 11 ?
 O1 O1 O1 O1 -54.7 . 14 15 9 ?
 O1 O1 O1 O1 0.0 . 17 11 14 ?
 O1 O1 O1 O1 109.5 . 14 10 17 ?
 O1 O1 O1 O1 54.73561032(2) . 9 11 12 ?
 O1 O1 O1 O1 54.7 . 14 10 13 ?
 O1 O1 O1 O1 -54.7 . 9 8 13 ?
 O1 O1 O1 O1 54.7 . 14 10 12 ?
 O1 O1 O1 O1 -54.73561032(2) . 17 9 8 ?
 O1 O1 O1 O1 -54.7 . 14 17 9 ?
 O1 O1 O1 O1 -54.73561032(4) . 13 18 15 ?
 O1 O1 O1 O1 0.0 . 14 17 11 ?
 O1 O1 O1 O1 180.0 . 13 8 18 ?
 O1 O1 O1 O1 54.7 . 14 17 12 ?
 O1 O1 O1 O1 54.73561032(3) . 9 11 14 ?
 O1 O1 O1 O1 90.0 . 14 11 12 ?
 O1 O1 O1 O1 -109.47122063(2) . 9 8 18 ?
 O1 O1 O1 O1 180.0 . 14 11 17 ?
 O1 O1 O1 O1 180.0 . 9 15 18 ?
 O1 O1 O1 O1 -90.0 . 14 11 9 ?
 O1 O1 O1 O1 0.0 . 17 8 13 ?
 O1 O1 O1 O1 54.7 . 12 18 11 ?
 O1 O1 O1 O1 54.7 . 17 11 12 ?
 O1 O1 O1 O1 -54.73561032(3) . 12 18 8 ?
 O1 O1 O1 O1 54.7 . 17 12 14 ?
 O1 O1 O1 O1 0.0 . 12 18 10 ?
 O1 O1 O1 O1 0.0 . 13 18 8 ?
 O1 O1 O1 O1 -54.7 . 12 13 9 ?
 O1 O1 O1 O1 90.0 . 13 8 10 ?
 O1 O1 O1 O1 -109.5 . 12 13 18 ?
 O1 O1 O1 O1 -90.0 . 13 8 15 ?
 O1 O1 O1 O1 -54.7 . 12 13 8 ?
 O1 O1 O1 O1 109.5 . 9 11 17 ?
 O1 O1 O1 O1 54.7 . 12 14 10 ?
 O1 O1 O1 O1 54.7 . 9 17 8 ?
 O1 O1 O1 O1 109.5 . 12 14 17 ?
 O1 O1 O1 O1 0.0 . 9 17 12 ?
 O1 O1 O1 O1 54.7 . 12 14 11 ?
 O1 O1 O1 O1 -54.7 . 9 8 15 ?
 O1 O1 O1 O1 180.0 . 12 10 17 ?
 O1 O1 O1 O1 90.0 . 9 15 8 ?
 O1 O1 O1 O1 -90.0 . 12 10 14 ?
 O1 O1 O1 O1 -90.0 . 9 15 11 ?
 O1 O1 O1 O1 90.0 . 12 10 13 ?
 O1 O1 O1 O1 -54.73561032(2) . 17 8 15 ?
 O1 O1 O1 O1 -109.47122063(2) . 13 9 17 ?
 O1 O1 O1 O1 54.73561032(2) . 17 9 11 ?
 O1 O1 O1 O1 -54.73561032(3) . 13 9 8 ?
 O1 O1 O1 O1 0.0 . 17 9 15 ?
 O1 O1 O1 O1 -54.73561032(3) . 13 9 15 ?
 O1 O1 O1 O1 -54.7 . 17 11 9 ?
 O1 O1 O1 O1 109.47122063(3) . 13 12 18 ?
 O1 O1 O1 O1 -54.7 . 17 12 13 ?
 O1 O1 O1 O1 54.7 . 13 12 14 ?
 O1 O1 O1 O1 -0.0 . 17 12 10 ?
 O1 O1 O1 O1 54.7 . 13 12 10 ?

loop_
  _diffrn_refln_index_h
  _diffrn_refln_index_k
  _diffrn_refln_index_l
  _diffrn_refln_intensity_net
  _diffrn_refln_intensity_u
  _diffrn_refln_scale_group_code
 -1 0 0 0.02084 0.11178 1
 0 -1 0 -0.0064 0.18953 1
 0 1 0 -0.0163 0.16603 1
 1 0 0 0.00684 0.11927 1
 -1 0 0 0.06621 0.05172 2
 0 1 0 0.01434 0.07278 2
 1 0 0 -0.0211 0.03341 2
 1 1 -1 58.7828 3.77507 2
 1 1 -1 61.4943 4.02744 1
 -1 -1 1 61.2905 4.02543 1
 1 1 -1 61.2868 3.77434 3
 0 2 0 9267.99 551.441 2
 2 0 0 8819.72 551.323 2
 0 -2 0 9999.99 551.725 1
 2 0 0 9462.84 551.477 1
 0 2 0 9084.31 551.682 1
 -2 0 0 8922.12 551.476 1
 -1 2 0 0.10367 0.39476 1
 1 -2 0 -0.2501 0.4504 1
 1 2 0 -0.0894 0.54932 1
 -1 2 0 0.01291 0.19262 2
 1 2 0 0.02002 0.22408 2
 0 2 -1 0 0.03943 2
 2 1 0 0.06717 0.18566 2
 0 -2 1 -0.0614 0.57013 1
 -1 2 0 -0.1985 0.37023 3
 1 2 0 -0.1914 0.50797 3
 0 2 -1 0 0.04871 3
 0 2 -1 0 0.08123 1
 2 1 0 -0.0985 0.39351 1
 -2 -1 0 -0.4053 0.45777 1
 2 1 0 0.2854 0.4683 3
 1 -2 1 5369.44 300.796 1
 -2 -1 1 5072.81 300.991 1
 2 1 -1 4967.13 300.909 1
 2 1 1 5009.88 300.914 1
 2 1 -1 5352.71 300.6 3
 1 2 -1 4989.99 300.965 1
 1 2 -1 4525.95 300.613 2
 2 1 -1 5249.47 300.609 2
 2 1 1 5100.65 300.621 2
 2 1 1 5205.59 300.608 3
 -1 -2 1 5127.86 301.011 1
 1 2 -1 4578.09 300.602 3
 -2 -2 0 3134.47 182.129 1
 -2 2 0 3005.24 181.518 2
 2 2 0 3167.81 181.738 3
 2 2 0 2764.44 181.716 2
 -2 2 0 3138.98 181.645 1
 2 2 0 3074.08 182.172 1
 -2 -2 1 18.4383 1.81004 1
 2 -2 1 16.9716 1.33978 1
 2 2 -1 18.9701 1.80602 1
 2 2 1 17.9223 1.81648 1
 2 2 -1 19.1122 1.40704 2
 2 2 1 17.0855 1.41878 2
 2 2 1 16.8664 1.42997 3
 2 2 -1 18.6499 1.43785 3
 3 0 0 0.06789 0.19011 2
 -3 0 0 1.35835 0.51828 1
 0 -3 0 0.15853 0.83723 1
 0 3 0 0.02034 0.7308 1
 0 3 0 0.57433 0.38285 2
 0 3 0 -0.2355 0.64095 3
 3 0 0 0.01486 0.3678 3
 3 0 0 -0.1003 0.38956 1
 1 3 0 2006.87 115.787 3
 3 1 0 1816.19 116.054 1
 1 3 0 1734.82 116.207 1
 3 0 1 1865.03 115.844 1
 0 -3 1 2001.31 116.119 1
 -3 -1 0 1872.26 116.031 1
 1 3 0 1821.56 115.768 2
 3 0 1 1868.58 115.614 2
 3 0 1 1886.87 115.612 3
 3 1 0 1890.61 115.669 3
 -1 3 0 2031.71 116.089 1
 1 -3 0 1949.46 116.052 1
 0 3 -1 2035.44 115.717 3
 0 3 -1 1848.57 115.707 2
 -1 3 0 2121.4 115.716 2
 -1 3 0 2127.09 115.706 3
 0 3 -1 2083.53 116.17 1
 -1 3 -1 3.34444 0.66723 3
 1 3 -1 2.09051 0.5738 2
 1 3 1 2.47951 0.59167 2
 3 1 1 2.36826 0.76542 3
 -1 3 -1 1.69094 0.44695 2
 1 3 -1 3.06574 0.92645 3
 1 3 1 3.32909 0.93389 3
 -1 3 -1 2.05729 0.8363 1
 1 -3 1 2.17798 0.91975 1
 3 1 1 1.5858 0.76559 1
 3 -1 1 2.61301 0.41968 1
 -3 -1 1 4.24802 1.08674 1
 -1 -3 1 4.30289 1.06902 1
 1 3 1 2.50835 1.02917 1
 3 1 -1 0.87726 0.40796 2
 3 1 1 3.55954 0.58742 2
 1 3 -1 2.38732 1.10547 1
 3 2 0 0.05737 0.70242 3
 2 3 0 -0.0156 0.5303 2
 -2 3 0 0.23681 0.27771 2
 2 3 0 -0.3913 0.87032 3
 -3 -2 0 -0.2902 0.92676 1
 3 2 0 0.00095 0.41596 2
 -2 3 0 -0.037 0.41556 3
 3 2 0 -0.3113 0.80008 1
 -2 3 0 -0.1094 0.6123 1
 3 2 1 1068.96 62.6003 3
 2 3 -1 1027.06 62.6015 2
 3 2 1 1065.51 62.6023 2
 3 2 1 1083.93 63.1121 1
 2 3 -1 1012.71 62.5791 3
 -3 -2 1 1049.15 63.0603 1
 2 -3 1 1030.68 62.6673 1
 1 -3 2 899.764 62.9498 1
 3 2 -1 1040.79 62.5699 2
 2 3 1 1079.06 62.648 2
 3 2 -1 1088.73 63.1102 1
 3 2 -1 1034.81 62.5402 3
 2 3 1 1106.53 62.6494 3
 3 3 0 652.621 38.7209 2
 3 3 0 633.507 38.7185 3
 3 3 1 -0.5978 0.59905 2
 3 3 1 0.16042 1.01533 3
 3 3 -1 0.71547 0.72275 2
 3 3 -1 0.00952 0.9111 3
 0 4 0 746.486 45.5546 3
 0 4 0 771.667 45.5877 2
 -4 0 0 757.323 45.7027 1
 4 1 0 -0.1846 0.69279 1
 4 1 0 -0.3599 0.67486 3
 -1 4 0 0.14921 0.71946 3
 0 4 -1 0.01228 0.81942 3
 0 4 1 -0.1874 0.74684 3
 1 4 0 2.05606 0.78109 3
 0 4 -1 0.16858 0.52596 2
 0 4 1 0.49026 0.55848 2
 4 1 0 0.51411 0.37799 2
 -1 4 0 -0.0885 0.43706 2
 -1 4 0 -0.5273 0.87577 1
 -4 -1 0 -0.2464 0.91606 1
 1 -4 0 -0.0236 1.09445 1
 -4 0 1 -0.1174 0.69866 1
 1 4 1 560.238 33.1397 2
 -1 4 1 547.28 33.6688 1
 -1 4 -1 577.449 32.9798 3
 4 1 1 525.709 32.9632 3
 -1 4 1 509.163 33.0473 3
 1 -4 1 584.931 33.5095 1
 4 1 1 504.818 32.9552 2
 4 1 1 560.83 33.4892 1
 -1 4 -1 523.31 33.4566 1
 -1 4 -1 558.752 32.9969 2
 -4 -1 1 548.936 33.4277 1
 1 4 1 579.012 33.1446 3
 -2 4 0 460.472 28.3768 3
 -2 4 0 423.162 28.3556 2
 4 2 0 478.369 28.4939 2
 2 4 0 470.571 28.601 3
 4 2 0 518.309 28.5214 3
 2 4 0 480.022 28.6018 2
 -2 4 1 0.14175 0.53627 2
 -2 4 1 0.32893 0.74231 3
 2 4 -1 0.32716 0.97394 3
 -2 4 1 -0.1425 0.99134 1
 2 4 -1 0.45118 0.75829 2
 4 2 1 0.47623 0.96669 3
 4 2 1 0.30112 0.63506 2
 1 4 -2 0.76402 0.76946 2
 1 4 -2 0.25735 1.05126 3
 2 4 1 -0.3481 0.70109 3
 4 2 -1 -0.5526 0.57479 2
 4 2 -1 0.35953 0.97645 3
 2 4 1 -0.1377 0.75323 2
 -2 4 -1 0.1667 0.38952 2
 2 4 -2 314.093 18.8338 2
 2 4 -2 300.641 18.7819 3
 3 4 0 -0.0266 1.03667 3
 4 3 0 -0.1479 0.14948 2
 4 3 0 3.78248 1.14559 3
 3 4 0 -0.8678 0.77944 2
 4 3 1 260.214 15.4022 2
 3 4 -1 276.051 15.4426 2
 4 3 -1 250.952 15.3542 2
 3 4 1 249.9 15.3939 2
 3 4 1 212.86 15.3037 3
 3 4 -2 0 0.14636 3
 3 4 -2 0 0.16318 2
 4 4 0 144.571 9.42366 3
 4 4 0 150.455 9.46879 2
 4 4 -1 0.32869 1.25968 2
 4 4 1 -0.4737 1.07019 2
 4 4 1 -0.1169 1.06444 3
 4 4 -1 0.04639 1.16769 3
 0 5 0 0.97664 0.82448 2
 0 5 0 -0.7452 0.97301 3
 -1 5 0 233.067 14.8058 2
 0 5 -1 239.413 14.8607 2
 0 5 1 223.47 14.9063 2
 1 5 0 253.306 14.9472 3
 0 5 1 208.874 14.861 3
 0 5 -1 248.965 14.8496 3
 -1 5 0 252.56 14.8386 3
 1 5 0 263.102 14.9592 2
 -1 5 -1 -0.522 0.84639 3
 -1 5 -1 0.17967 0.7377 2
 1 5 -1 -0.0124 0.81879 2
 1 5 -1 0.34076 1.18497 3
 1 5 1 0.80067 0.86297 2
 1 5 1 0.04589 0.97779 3
 2 5 0 0.05462 1.17744 3
 2 5 0 0.60448 0.98245 2
 2 5 -1 169.984 10.6962 2
 2 5 -1 167.69 10.6359 3
 2 5 1 186.902 10.7305 2
 2 5 1 172.668 10.6692 3
 1 5 -2 151.575 10.5426 3
 1 5 -2 161.67 10.6109 2
 2 5 -2 -0.3074 1.27284 3
 2 5 -2 0.2907 1.22835 2
 5 3 0 102.371 6.33468 2
 3 5 0 102.257 6.42251 2
 3 5 0 80.0539 6.29928 3
 5 3 0 97.8363 6.29765 3
 3 5 -1 -0.1831 1.26138 3
 5 3 1 -0.2846 0.84726 2
 5 3 1 -0.1908 1.21033 3
 3 5 -1 0.52612 1.22698 2
 5 3 -1 -0.3376 0.8993 2
 5 3 -1 -0.0489 1.22044 3
 3 5 1 -0.5163 0.9267 3
 3 5 1 -0.9307 0.95483 2
 3 5 -2 60.4618 4.39827 3
 4 5 0 0.36304 1.11522 3
 5 4 0 -1.0138 1.20332 3
 5 4 0 -0.0105 1.17189 2
 5 4 1 43.6101 3.38474 3
 4 5 -1 37.2969 3.31069 3
 5 4 1 47.2923 3.43445 2
 4 5 1 35.2411 3.25964 3
 5 4 -1 48.5112 3.43465 3
 4 5 -2 -0.0714 1.53146 3
 5 5 -1 -0.3029 1.3229 3
 0 6 0 95.8233 6.3967 2
 0 6 0 92.965 6.36981 3
 0 6 -1 -0.998 1.18581 3
 0 6 -1 0.51455 1.02829 2
 1 6 0 -0.7014 0.9668 2
 -1 6 0 0.25241 1.16304 3
 1 6 0 -0.3464 1.32829 3
 1 6 -1 83.3701 5.58273 2
 1 6 -1 73.8295 5.39216 3
 2 6 0 0 0.19733 3
 2 6 -1 0.28462 1.54751 3
 1 6 -2 0.12234 1.66578 3
 2 6 -2 34.6179 3.04233 3
 3 6 0 0.89996 1.26739 3
 3 6 -1 34.6265 3.12241 3
 3 6 -2 -1.6623 1.96969 3
 4 6 0 2.8176 1.38821 3
 4 6 -1 0 0.16065 3
 6 4 -1 0.04995 1.51749 3
 5 6 0 0.63358 1.43967 3
 6 5 0 0.44637 1.4882 3
 5 6 -1 10.9104 2.43808 3
 6 5 -1 3.98028 1.92429 3
 0 7 0 -0.009 1.49982 3
 1 7 0 18.5002 2.75139 3
 0 7 -1 22.8256 2.32248 3
 1 7 -1 0 0.22677 3
 2 7 0 0.25386 1.73003 3
 2 7 -1 19.5987 3.06495 3
 2 7 -2 1.18846 2.37891 3
 3 7 0 1.38812 1.52643 3
 3 7 -1 0.43946 1.5033 3
 1 8 -1 0.84362 1.90949 3

_iucr_refine_fcf_details
;
data_IceVII_DAC2_0m
_computing_structure_refinement   'olex2.refine 1.3 (Bourhis et al., 2015)'
_shelx_refln_list_code            4
loop_
  _space_group_symop_id
  _space_group_symop_operation_xyz
   1  x,y,z
   2  x+1/2,-z,y+1/2
   3  x+1/2,z+1/2,-y
   4  z+1/2,y+1/2,-x
   5  -z,y+1/2,x+1/2
   6  -y,x+1/2,z+1/2
   7  y+1/2,-x,z+1/2
   8  z,x,y
   9  y,z,x
  10  -y+1/2,-z+1/2,x
  11  z,-x+1/2,-y+1/2
  12  -y+1/2,z,-x+1/2
  13  -z+1/2,-x+1/2,y
  14  -z+1/2,x,-y+1/2
  15  y,-z+1/2,-x+1/2
  16  x,-y+1/2,-z+1/2
  17  -x+1/2,y,-z+1/2
  18  -x+1/2,-y+1/2,z
  19  y+1/2,x+1/2,-z
  20  -y,-x,-z
  21  z+1/2,-y,x+1/2
  22  -z,-y,-x
  23  -x,z+1/2,y+1/2
  24  -x,-z,-y
  25  -x,-y,-z
  26  -x-1/2,z,-y-1/2
  27  -x-1/2,-z-1/2,y
  28  -z-1/2,-y-1/2,x
  29  z,-y-1/2,-x-1/2
  30  y,-x-1/2,-z-1/2
  31  -y-1/2,x,-z-1/2
  32  -z,-x,-y
  33  -y,-z,-x
  34  y-1/2,z-1/2,-x
  35  -z,x-1/2,y-1/2
  36  y-1/2,-z,x-1/2
  37  z-1/2,x-1/2,-y
  38  z-1/2,-x,y-1/2
  39  -y,z-1/2,x-1/2
  40  -x,y-1/2,z-1/2
  41  x-1/2,-y,z-1/2
  42  x-1/2,y-1/2,-z
  43  -y-1/2,-x-1/2,z
  44  y,x,z
  45  -z-1/2,y,-x-1/2
  46  z,y,x
  47  x,-z-1/2,-y-1/2
  48  x,z,y

_space_group_crystal_system       cubic
_space_group_IT_number            224
_space_group_name_H-M_alt         'P n -3 m :2'
_space_group_name_Hall            '-P 4bc 2bc 3'
_symmetry_space_group_name_H-M    'P n -3 m :2'
_symmetry_space_group_name_Hall   '-P 4bc 2bc 3'
_symmetry_Int_Tables_number       224
_cell_length_a                    3.3891(3)
_cell_length_b                    3.3891(3)
_cell_length_c                    3.3891(3)
_cell_angle_alpha                 90
_cell_angle_beta                  90
_cell_angle_gamma                 90
_cell_volume                      38.927(6)
loop_
  _refln_index_h
  _refln_index_k
  _refln_index_l
  _refln_F_squared_calc
  _refln_F_squared_meas
  _refln_F_squared_sigma
  _refln_F_squared_weight
  _refln_observed_status
0 2 0 50.639 50.882 1.235 0.000 o
0 2 2 17.459 16.750 0.407 0.003 o
0 3 1 10.492 10.671 0.154 0.017 o
0 3 3 3.459 3.528 0.150 0.026 o
0 4 0 3.960 4.161 0.144 0.028 o
0 4 2 2.598 2.597 0.064 0.124 o
0 4 4 0.651 0.809 0.037 0.424 o
0 5 1 1.326 1.324 0.029 0.515 o
0 5 3 0.539 0.529 0.023 0.969 o
0 6 0 0.516 0.518 0.025 0.886 o
0 6 4 0.076 0.015 0.008 9.540 o
0 7 1 0.143 0.117 0.012 3.909 o
0 7 3 0.051 0.008 0.008 8.395 o
1 1 1 0.324 0.333 0.011 3.659 o
1 2 1 28.231 27.748 0.476 0.002 o
1 2 2 0.103 0.099 0.003 25.443 o
1 3 1 0.013 0.014 0.001 214.835 o
1 3 2 5.804 5.746 0.095 0.048 o
1 3 3 0.001 0.000 0.002 140.673 o
1 4 1 3.216 3.014 0.053 0.150 o
1 4 2 0.000 0.001 0.001 602.227 o
1 4 3 1.269 1.380 0.041 0.314 o
1 4 4 0.000 -0.000 0.003 65.853 o
1 5 1 0.000 0.001 0.002 163.440 o
1 5 2 0.845 0.927 0.024 0.820 o
1 5 3 0.000 -0.002 0.002 159.160 o
1 5 4 0.213 0.235 0.013 3.003 o
1 5 5 0.000 -0.002 0.007 12.066 o
1 6 1 0.407 0.432 0.026 0.832 o
1 6 2 0.000 0.001 0.006 16.403 o
1 6 3 0.156 0.190 0.017 1.978 o
1 6 4 0.000 0.000 0.001 825.819 o
1 6 5 0.020 0.042 0.019 1.739 o
1 7 1 0.000 0.000 0.001 410.608 o
1 7 2 0.085 0.108 0.017 2.136 o
1 7 3 0.000 0.002 0.008 9.327 o
1 8 1 0.035 0.005 0.010 5.598 o
2 4 2 1.560 1.687 0.073 0.109 o
2 4 3 0.000 0.000 0.001 1760.700 o
2 5 2 0.000 -0.000 0.005 27.026 o
2 5 3 0.329 0.332 0.024 0.989 o
2 5 4 0.000 -0.000 0.008 9.003 o
2 6 2 0.198 0.190 0.017 2.040 o
2 6 3 0.000 -0.009 0.011 5.443 o
2 7 2 0.000 0.007 0.013 3.724 o
;
_iucr_refine_instructions_details
;
TITL IceVII_DAC2_0m in Pn-3m #224
REM reset to Pn-3m #224
CELL 0.434 3.3891 3.3891 3.3891 90 90 90
ZERR 2 0.0003 0.0003 0.0003 0 0 0
LATT 1
SYMM -Y,0.5+X,0.5+Z
SYMM 0.5-X,0.5-Y,+Z
SYMM 0.5+Y,-X,0.5+Z
SYMM 0.5+X,-Z,0.5+Y
SYMM +X,0.5-Y,0.5-Z
SYMM 0.5+X,0.5+Z,-Y
SYMM 0.5+Z,0.5+Y,-X
SYMM 0.5-X,+Y,0.5-Z
SYMM -Z,0.5+Y,0.5+X
SYMM +Z,+X,+Y
SYMM +Y,+Z,+X
SYMM 0.5-Y,0.5-Z,+X
SYMM +Z,0.5-X,0.5-Y
SYMM 0.5-Y,+Z,0.5-X
SYMM 0.5-Z,0.5-X,+Y
SYMM 0.5-Z,+X,0.5-Y
SYMM +Y,0.5-Z,0.5-X
SYMM 0.5+Y,0.5+X,-Z
SYMM -Y,-X,-Z
SYMM -X,0.5+Z,0.5+Y
SYMM -X,-Z,-Y
SYMM 0.5+Z,-Y,0.5+X
SYMM -Z,-Y,-X
SFAC H O
DISP H 0 0 0.6003
DISP O -0.0008 0.002 10.704
UNIT 4 2

L.S. 40
PLAN  2
TEMP 0
CONF
BOND 
LIST 3
MORE -1
BOND $H
fmap 2
acta 
OMIT 0 6 2
WGHT 0.01 0.00015
FVAR 13.502108
REM <olex2.extras>
REM <HklSrc "%.\\IceVII_DAC2_0m.hkl">
REM </olex2.extras>

O1    2     0.20194  0.25000  0.25000  10.04167  0.01422 
H1    1     0.38353  0.44329  0.38353  10.08334  0.02615 
HKLF 4

END
Q1 1 0.5 0.5 0.5 11 0.05 0.17
Q2 1 0.25 0.75 0.5 11 0.05 0.11
Q5 1 0.25 0.25 0.25 11 0.05 0.08
Q3 1 0 0.5 0.5 11 0.05 0.1
Q4 1 0.25 0.583333 0.25 11 0.05 0.09

  REM The information below was added by Olex2.
  REM
  REM R1 = 0.0234 for 28 Fo > 4sig(Fo) and 0.0355 for all 45 data
  REM 6 parameters refined using 0 restraints
  REM Highest difference peak 0.1687, deepest hole -0.1472
  REM Mean Shift 0.0001, Max Shift 0.0003.

  REM +++ Tabular Listing of Refinement Information +++
  REM R1_all = 0.0355
  REM R1_gt = 0.0234
  REM wR_ref = 0.0824
  REM GOOF = 1.9768
  REM Shift_max = 0.0003
  REM Shift_mean = 0.0001
  REM Reflections_all = 45
  REM Reflections_gt = 28
  REM Parameters = 6
  REM Hole = -0.1472
  REM Peak = 0.1687
  REM Flack = n/a

  
;
_olex2_submission_special_instructions  'No special instructions were received'
