# Supplementary material for: Structure of ice VII with Hirshfeld atom refinement
Source: IUCrJ. 2025 Apr 25;12(Pt 3):288–94. doi: 10.1107/S2052252525002581 (PMC12044852; doi:10.1107/S2052252525002581)
Supplement: Supplementary file 1 [file m-12-00288-sup1.zip › cify/mix/mix_single _site.cif]

data_IceVII_DAC2_0m
# start Validation Reply Form
_vrf_PLAT029_IceVII_DAC2_0m
;
PROBLEM: _diffrn_measured_fraction_theta_full value Low .      0.818 Why?  
RESPONSE: It is caused by the fact that sample was closed in Diamond Anvil Cell
 and as a result access to the reciprocal psace was restricted. 
;
_vrf_PLAT113_IceVII_DAC2_0m
;
PROBLEM: ADDSYM Suggests Possible Pseudo/New  Space Group      Im-3m Check 
RESPONSE:  its very unlikely that we have discoverd a new polymorph of ice
;
# end Validation Reply Form
_audit_creation_date               2024-12-17
_audit_creation_method
;
Olex2 1.5
(compiled 2024.02.16 svn.r378c4104 for OlexSys, GUI svn.r6928)
;
_audit_contact_author_address      ?
_audit_contact_author_email        ?
_audit_contact_author_name         ''
_audit_contact_author_phone        ?
_publ_contact_author_id_orcid      ?
_publ_section_references
;
Bourhis, L.J., Dolomanov, O.V., Gildea, R.J., Howard, J.A.K., Puschmann, H.
 (2015). Acta Cryst. A71, 59-75.

Dolomanov, O.V., Bourhis, L.J., Gildea, R.J, Howard, J.A.K. & Puschmann, H.
 (2009), J. Appl. Cryst. 42, 339-341.

Kleemiss, F., Dolomanov, O.V., Bodensteiner, M., Peyerimhoff, N., Midgley, L.,
Bourhis, L.J., Genoni, A., Malaspina, L.A., Jayatilaka, D., Spencer, J.L.,
White, F., Grundkoetter-Stock, B., Steinhauer, S., Lentz, D., Puschmann, H.,
Grabowsky, S. (2021), Chem. Sci., 12, 1675-1692.
;
_chemical_formula_moiety           'H2 O1'
_chemical_formula_sum              'H2 O'
_chemical_formula_weight           18.015
loop_
  _atom_type_symbol
  _atom_type_scat_dispersion_real
  _atom_type_scat_dispersion_imag
  _atom_type_scat_source
  _atom_type_scat_dispersion_source
 H 0.00000 0.00000 'NoSpherA2 like software (i.e. uses apherical atomic form factors): DiSCaMB'
 'Brennan, Cowan, Rev. Sci. Instrum., 1992, 63, 850'
 O -0.00080 0.00200 'NoSpherA2 like software (i.e. uses apherical atomic form factors): DiSCaMB'
 'Brennan, Cowan, Rev. Sci. Instrum., 1992, 63, 850'


_space_group_crystal_system        'cubic'
_space_group_IT_number             224
_space_group_name_H-M_alt          'P n -3 m'
_space_group_name_Hall             '-P 4bc 2bc 3'
loop_
  _space_group_symop_id
  _space_group_symop_operation_xyz
 1 x,y,z
 2 x+1/2,-z,y+1/2
 3 x+1/2,z+1/2,-y
 4 z+1/2,y+1/2,-x
 5 -z,y+1/2,x+1/2
 6 -y,x+1/2,z+1/2
 7 y+1/2,-x,z+1/2
 8 z,x,y
 9 y,z,x
 10 -y+1/2,-z+1/2,x
 11 z,-x+1/2,-y+1/2
 12 -y+1/2,z,-x+1/2
 13 -z+1/2,-x+1/2,y
 14 -z+1/2,x,-y+1/2
 15 y,-z+1/2,-x+1/2
 16 x,-y+1/2,-z+1/2
 17 -x+1/2,y,-z+1/2
 18 -x+1/2,-y+1/2,z
 19 y+1/2,x+1/2,-z
 20 -y,-x,-z
 21 z+1/2,-y,x+1/2
 22 -z,-y,-x
 23 -x,z+1/2,y+1/2
 24 -x,-z,-y
 25 -x,-y,-z
 26 -x-1/2,z,-y-1/2
 27 -x-1/2,-z-1/2,y
 28 -z-1/2,-y-1/2,x
 29 z,-y-1/2,-x-1/2
 30 y,-x-1/2,-z-1/2
 31 -y-1/2,x,-z-1/2
 32 -z,-x,-y
 33 -y,-z,-x
 34 y-1/2,z-1/2,-x
 35 -z,x-1/2,y-1/2
 36 y-1/2,-z,x-1/2
 37 z-1/2,x-1/2,-y
 38 z-1/2,-x,y-1/2
 39 -y,z-1/2,x-1/2
 40 -x,y-1/2,z-1/2
 41 x-1/2,-y,z-1/2
 42 x-1/2,y-1/2,-z
 43 -y-1/2,-x-1/2,z
 44 y,x,z
 45 -z-1/2,y,-x-1/2
 46 z,y,x
 47 x,-z-1/2,-y-1/2
 48 x,z,y

_symmetry_Int_Tables_number        224
_cell_length_a                     3.3891(3)
_cell_length_b                     3.3891(3)
_cell_length_c                     3.3891(3)
_cell_angle_alpha                  90
_cell_angle_beta                   90
_cell_angle_gamma                  90
_cell_volume                       38.927(6)
_cell_formula_units_Z              2
_cell_measurement_reflns_used      74
_cell_measurement_temperature      273.15
_cell_measurement_pressure         1800000
_cell_measurement_theta_max        24.52
_cell_measurement_theta_min        7.36
_exptl_absorpt_coefficient_mu      0.061
_exptl_crystal_density_diffrn      1.537
_exptl_crystal_F_000               19.998
_exptl_crystal_description         "disc"
_exptl_crystal_colour              "colourless"
_diffrn_reflns_av_R_equivalents    0.0389
_diffrn_reflns_av_unetI/netI       0.0245
_diffrn_reflns_Laue_measured_fraction_full  0.8182
_diffrn_reflns_Laue_measured_fraction_max  0.6522
_diffrn_reflns_limit_h_max         6
_diffrn_reflns_limit_h_min         -4
_diffrn_reflns_limit_k_max         8
_diffrn_reflns_limit_k_min         -4
_diffrn_reflns_limit_l_max         2
_diffrn_reflns_limit_l_min         -2
_diffrn_reflns_number              204
_diffrn_reflns_point_group_measured_fraction_full  0.8182
_diffrn_reflns_point_group_measured_fraction_max  0.6522
_diffrn_reflns_theta_full          15.0938
_diffrn_reflns_theta_max           31.34
_diffrn_reflns_theta_min           6.37
_diffrn_ambient_temperature        273.15
_diffrn_measured_fraction_theta_full  0.8182
_diffrn_measured_fraction_theta_max  0.6522
_diffrn_radiation_type             synchrotron
_diffrn_radiation_wavelength       0.43400
_diffrn_measurement_device_type    'Bruker APEX-II CCD'
_reflns_Friedel_coverage           0.0
_reflns_limit_h_max                2
_reflns_limit_h_min                0
_reflns_limit_k_max                8
_reflns_limit_k_min                1
_reflns_limit_l_max                5
_reflns_limit_l_min                0
_reflns_number_gt                  28
_reflns_number_total               45
_reflns_threshold_expression       I>=2u(I)
_computing_molecular_graphics      'Olex2 1.5 (Dolomanov et al., 2009)'
_computing_publication_material    'Olex2 1.5 (Dolomanov et al., 2009)'
_computing_structure_refinement    'olex2.refine 1.5 (Bourhis et al., 2015)'
_refine_diff_density_max           0.1774
_refine_diff_density_min           -0.1843
_refine_diff_density_rms           0.0517
_refine_ls_d_res_high              0.4172
_refine_ls_d_res_low               1.9567
_refine_ls_goodness_of_fit_ref     2.1699
_refine_ls_hydrogen_treatment      refall
_refine_ls_matrix_type             full
_refine_ls_number_constraints      0
_refine_ls_number_parameters       5
_refine_ls_number_reflns           45
_refine_ls_number_restraints       0
_refine_ls_R_factor_all            0.0362
_refine_ls_R_factor_gt             0.0250
_refine_ls_restrained_S_all        2.1699
_refine_ls_shift/su_max            -0.0009
_refine_ls_shift/su_mean           0.0003
_refine_ls_structure_factor_coef   Fsqd
_refine_ls_weighting_details      
 'w=1/[\s^2^(Fo^2^)+(0.0100P)^2^+0.0001P] where P=(Fo^2^+2Fc^2^)/3'
_refine_ls_weighting_scheme        calc
_refine_ls_wR_factor_gt            0.0833
_refine_ls_wR_factor_ref           0.0916
_olex2_refinement_description
;
1. Others
 Fixed Sof: H1(0.083333)
;
_refine_special_details
;
Aspherical atom refinement in Olex2
with DiSCaMB generated form factors.
Hirshfeld Atom Refinement using wavefunction 
calculated with Orca5 with B3LYP functional
using cc-pVTZ basis set.
Wavefunction was calculated for a clusters of 5 
water molecules (the ‘central’ one and its closest neighbors). 
1. Others
 Fixed Sof: H1(0.08333)
;
loop_
  _atom_site_label
  _atom_site_type_symbol
  _atom_site_fract_x
  _atom_site_fract_y
  _atom_site_fract_z
  _atom_site_U_iso_or_equiv
  _atom_site_adp_type
  _atom_site_occupancy
  _atom_site_site_symmetry_order
  _atom_site_refinement_flags_posn
  _atom_site_refinement_flags_adp
  _atom_site_refinement_flags_occupancy
 O1 O 0.25 0.25 0.25 0.0243(4) Uiso 1.000000 24 S T P
 H1 H 0.409(8) 0.409(8) 0.409(8) 0.040(8) Uani 0.500000 6 S T P

loop_
  _atom_site_aniso_label
  _atom_site_aniso_U_11
  _atom_site_aniso_U_22
  _atom_site_aniso_U_33
  _atom_site_aniso_U_12
  _atom_site_aniso_U_13
  _atom_site_aniso_U_23
 H1 0.040(8) 0.040(8) 0.040(8) -0.013(12) -0.013(12) -0.013(12)

loop_
  _geom_bond_atom_site_label_1
  _geom_bond_atom_site_label_2
  _geom_bond_distance
  _geom_bond_site_symmetry_2
  _geom_bond_publ_flag
 O1 H1 0.93(5) . ?
 O1 H1 0.93(5) 12 ?
 O1 H1 0.93(5) 10 ?
 O1 H1 0.93(5) 11 ?
 H1 H1 1.07(8) 20_666 ?

loop_
  _geom_angle_atom_site_label_1
  _geom_angle_atom_site_label_2
  _geom_angle_atom_site_label_3
  _geom_angle
  _geom_angle_site_symmetry_1
  _geom_angle_site_symmetry_3
  _geom_angle_publ_flag
 H1 O1 H1 109.5 10 . ?
 H1 O1 H1 109.5 12 11 ?
 H1 O1 H1 109.5(16) 12 10 ?
 H1 O1 H1 109.5 11 . ?
 H1 O1 H1 109.5 11 10 ?
 H1 O1 H1 109.5 12 . ?
 H1 H1 O1 180.0 20_666 . ?

loop_
  _diffrn_refln_index_h
  _diffrn_refln_index_k
  _diffrn_refln_index_l
  _diffrn_refln_intensity_net
  _diffrn_refln_intensity_u
  _diffrn_refln_scale_group_code
 -1 0 0 0.02084 0.11178 1
 0 -1 0 -0.0064 0.18953 1
 0 1 0 -0.0163 0.16603 1
 1 0 0 0.00684 0.11927 1
 -1 0 0 0.06621 0.05172 2
 0 1 0 0.01434 0.07278 2
 1 0 0 -0.0211 0.03341 2
 1 1 -1 58.7828 3.77507 2
 1 1 -1 61.4943 4.02744 1
 -1 -1 1 61.2905 4.02543 1
 1 1 -1 61.2868 3.77434 3
 0 2 0 9267.99 551.441 2
 2 0 0 8819.72 551.323 2
 0 -2 0 9999.99 551.725 1
 2 0 0 9462.84 551.477 1
 0 2 0 9084.31 551.682 1
 -2 0 0 8922.12 551.476 1
 -1 2 0 0.10367 0.39476 1
 1 -2 0 -0.2501 0.4504 1
 1 2 0 -0.0894 0.54932 1
 -1 2 0 0.01291 0.19262 2
 1 2 0 0.02002 0.22408 2
 0 2 -1 0 0.03943 2
 2 1 0 0.06717 0.18566 2
 0 -2 1 -0.0614 0.57013 1
 -1 2 0 -0.1985 0.37023 3
 1 2 0 -0.1914 0.50797 3
 0 2 -1 0 0.04871 3
 0 2 -1 0 0.08123 1
 2 1 0 -0.0985 0.39351 1
 -2 -1 0 -0.4053 0.45777 1
 2 1 0 0.2854 0.4683 3
 1 -2 1 5369.44 300.796 1
 -2 -1 1 5072.81 300.991 1
 2 1 -1 4967.13 300.909 1
 2 1 1 5009.88 300.914 1
 2 1 -1 5352.71 300.6 3
 1 2 -1 4989.99 300.965 1
 1 2 -1 4525.95 300.613 2
 2 1 -1 5249.47 300.609 2
 2 1 1 5100.65 300.621 2
 2 1 1 5205.59 300.608 3
 -1 -2 1 5127.86 301.011 1
 1 2 -1 4578.09 300.602 3
 -2 -2 0 3134.47 182.129 1
 -2 2 0 3005.24 181.518 2
 2 2 0 3167.81 181.738 3
 2 2 0 2764.44 181.716 2
 -2 2 0 3138.98 181.645 1
 2 2 0 3074.08 182.172 1
 -2 -2 1 18.4383 1.81004 1
 2 -2 1 16.9716 1.33978 1
 2 2 -1 18.9701 1.80602 1
 2 2 1 17.9223 1.81648 1
 2 2 -1 19.1122 1.40704 2
 2 2 1 17.0855 1.41878 2
 2 2 1 16.8664 1.42997 3
 2 2 -1 18.6499 1.43785 3
 3 0 0 0.06789 0.19011 2
 -3 0 0 1.35835 0.51828 1
 0 -3 0 0.15853 0.83723 1
 0 3 0 0.02034 0.7308 1
 0 3 0 0.57433 0.38285 2
 0 3 0 -0.2355 0.64095 3
 3 0 0 0.01486 0.3678 3
 3 0 0 -0.1003 0.38956 1
 1 3 0 2006.87 115.787 3
 3 1 0 1816.19 116.054 1
 1 3 0 1734.82 116.207 1
 3 0 1 1865.03 115.844 1
 0 -3 1 2001.31 116.119 1
 -3 -1 0 1872.26 116.031 1
 1 3 0 1821.56 115.768 2
 3 0 1 1868.58 115.614 2
 3 0 1 1886.87 115.612 3
 3 1 0 1890.61 115.669 3
 -1 3 0 2031.71 116.089 1
 1 -3 0 1949.46 116.052 1
 0 3 -1 2035.44 115.717 3
 0 3 -1 1848.57 115.707 2
 -1 3 0 2121.4 115.716 2
 -1 3 0 2127.09 115.706 3
 0 3 -1 2083.53 116.17 1
 -1 3 -1 3.34444 0.66723 3
 1 3 -1 2.09051 0.5738 2
 1 3 1 2.47951 0.59167 2
 3 1 1 2.36826 0.76542 3
 -1 3 -1 1.69094 0.44695 2
 1 3 -1 3.06574 0.92645 3
 1 3 1 3.32909 0.93389 3
 -1 3 -1 2.05729 0.8363 1
 1 -3 1 2.17798 0.91975 1
 3 1 1 1.5858 0.76559 1
 3 -1 1 2.61301 0.41968 1
 -3 -1 1 4.24802 1.08674 1
 -1 -3 1 4.30289 1.06902 1
 1 3 1 2.50835 1.02917 1
 3 1 -1 0.87726 0.40796 2
 3 1 1 3.55954 0.58742 2
 1 3 -1 2.38732 1.10547 1
 3 2 0 0.05737 0.70242 3
 2 3 0 -0.0156 0.5303 2
 -2 3 0 0.23681 0.27771 2
 2 3 0 -0.3913 0.87032 3
 -3 -2 0 -0.2902 0.92676 1
 3 2 0 0.00095 0.41596 2
 -2 3 0 -0.037 0.41556 3
 3 2 0 -0.3113 0.80008 1
 -2 3 0 -0.1094 0.6123 1
 3 2 1 1068.96 62.6003 3
 2 3 -1 1027.06 62.6015 2
 3 2 1 1065.51 62.6023 2
 3 2 1 1083.93 63.1121 1
 2 3 -1 1012.71 62.5791 3
 -3 -2 1 1049.15 63.0603 1
 2 -3 1 1030.68 62.6673 1
 1 -3 2 899.764 62.9498 1
 3 2 -1 1040.79 62.5699 2
 2 3 1 1079.06 62.648 2
 3 2 -1 1088.73 63.1102 1
 3 2 -1 1034.81 62.5402 3
 2 3 1 1106.53 62.6494 3
 3 3 0 652.621 38.7209 2
 3 3 0 633.507 38.7185 3
 3 3 1 -0.5978 0.59905 2
 3 3 1 0.16042 1.01533 3
 3 3 -1 0.71547 0.72275 2
 3 3 -1 0.00952 0.9111 3
 0 4 0 746.486 45.5546 3
 0 4 0 771.667 45.5877 2
 -4 0 0 757.323 45.7027 1
 4 1 0 -0.1846 0.69279 1
 4 1 0 -0.3599 0.67486 3
 -1 4 0 0.14921 0.71946 3
 0 4 -1 0.01228 0.81942 3
 0 4 1 -0.1874 0.74684 3
 1 4 0 2.05606 0.78109 3
 0 4 -1 0.16858 0.52596 2
 0 4 1 0.49026 0.55848 2
 4 1 0 0.51411 0.37799 2
 -1 4 0 -0.0885 0.43706 2
 -1 4 0 -0.5273 0.87577 1
 -4 -1 0 -0.2464 0.91606 1
 1 -4 0 -0.0236 1.09445 1
 -4 0 1 -0.1174 0.69866 1
 1 4 1 560.238 33.1397 2
 -1 4 1 547.28 33.6688 1
 -1 4 -1 577.449 32.9798 3
 4 1 1 525.709 32.9632 3
 -1 4 1 509.163 33.0473 3
 1 -4 1 584.931 33.5095 1
 4 1 1 504.818 32.9552 2
 4 1 1 560.83 33.4892 1
 -1 4 -1 523.31 33.4566 1
 -1 4 -1 558.752 32.9969 2
 -4 -1 1 548.936 33.4277 1
 1 4 1 579.012 33.1446 3
 -2 4 0 460.472 28.3768 3
 -2 4 0 423.162 28.3556 2
 4 2 0 478.369 28.4939 2
 2 4 0 470.571 28.601 3
 4 2 0 518.309 28.5214 3
 2 4 0 480.022 28.6018 2
 -2 4 1 0.14175 0.53627 2
 -2 4 1 0.32893 0.74231 3
 2 4 -1 0.32716 0.97394 3
 -2 4 1 -0.1425 0.99134 1
 2 4 -1 0.45118 0.75829 2
 4 2 1 0.47623 0.96669 3
 4 2 1 0.30112 0.63506 2
 1 4 -2 0.76402 0.76946 2
 1 4 -2 0.25735 1.05126 3
 2 4 1 -0.3481 0.70109 3
 4 2 -1 -0.5526 0.57479 2
 4 2 -1 0.35953 0.97645 3
 2 4 1 -0.1377 0.75323 2
 -2 4 -1 0.1667 0.38952 2
 2 4 -2 314.093 18.8338 2
 2 4 -2 300.641 18.7819 3
 3 4 0 -0.0266 1.03667 3
 4 3 0 -0.1479 0.14948 2
 4 3 0 3.78248 1.14559 3
 3 4 0 -0.8678 0.77944 2
 4 3 1 260.214 15.4022 2
 3 4 -1 276.051 15.4426 2
 4 3 -1 250.952 15.3542 2
 3 4 1 249.9 15.3939 2
 3 4 1 212.86 15.3037 3
 3 4 -2 0 0.14636 3
 3 4 -2 0 0.16318 2
 4 4 0 144.571 9.42366 3
 4 4 0 150.455 9.46879 2
 4 4 -1 0.32869 1.25968 2
 4 4 1 -0.4737 1.07019 2
 4 4 1 -0.1169 1.06444 3
 4 4 -1 0.04639 1.16769 3
 0 5 0 0.97664 0.82448 2
 0 5 0 -0.7452 0.97301 3
 -1 5 0 233.067 14.8058 2
 0 5 -1 239.413 14.8607 2
 0 5 1 223.47 14.9063 2
 1 5 0 253.306 14.9472 3
 0 5 1 208.874 14.861 3
 0 5 -1 248.965 14.8496 3
 -1 5 0 252.56 14.8386 3
 1 5 0 263.102 14.9592 2
 -1 5 -1 -0.522 0.84639 3
 -1 5 -1 0.17967 0.7377 2
 1 5 -1 -0.0124 0.81879 2
 1 5 -1 0.34076 1.18497 3
 1 5 1 0.80067 0.86297 2
 1 5 1 0.04589 0.97779 3
 2 5 0 0.05462 1.17744 3
 2 5 0 0.60448 0.98245 2
 2 5 -1 169.984 10.6962 2
 2 5 -1 167.69 10.6359 3
 2 5 1 186.902 10.7305 2
 2 5 1 172.668 10.6692 3
 1 5 -2 151.575 10.5426 3
 1 5 -2 161.67 10.6109 2
 2 5 -2 -0.3074 1.27284 3
 2 5 -2 0.2907 1.22835 2
 5 3 0 102.371 6.33468 2
 3 5 0 102.257 6.42251 2
 3 5 0 80.0539 6.29928 3
 5 3 0 97.8363 6.29765 3
 3 5 -1 -0.1831 1.26138 3
 5 3 1 -0.2846 0.84726 2
 5 3 1 -0.1908 1.21033 3
 3 5 -1 0.52612 1.22698 2
 5 3 -1 -0.3376 0.8993 2
 5 3 -1 -0.0489 1.22044 3
 3 5 1 -0.5163 0.9267 3
 3 5 1 -0.9307 0.95483 2
 3 5 -2 60.4618 4.39827 3
 4 5 0 0.36304 1.11522 3
 5 4 0 -1.0138 1.20332 3
 5 4 0 -0.0105 1.17189 2
 5 4 1 43.6101 3.38474 3
 4 5 -1 37.2969 3.31069 3
 5 4 1 47.2923 3.43445 2
 4 5 1 35.2411 3.25964 3
 5 4 -1 48.5112 3.43465 3
 4 5 -2 -0.0714 1.53146 3
 5 5 -1 -0.3029 1.3229 3
 0 6 0 95.8233 6.3967 2
 0 6 0 92.965 6.36981 3
 0 6 -1 -0.998 1.18581 3
 0 6 -1 0.51455 1.02829 2
 1 6 0 -0.7014 0.9668 2
 -1 6 0 0.25241 1.16304 3
 1 6 0 -0.3464 1.32829 3
 1 6 -1 83.3701 5.58273 2
 1 6 -1 73.8295 5.39216 3
 2 6 0 0 0.19733 3
 2 6 -1 0.28462 1.54751 3
 1 6 -2 0.12234 1.66578 3
 2 6 -2 34.6179 3.04233 3
 3 6 0 0.89996 1.26739 3
 3 6 -1 34.6265 3.12241 3
 3 6 -2 -1.6623 1.96969 3
 4 6 0 2.8176 1.38821 3
 4 6 -1 0 0.16065 3
 6 4 -1 0.04995 1.51749 3
 5 6 0 0.63358 1.43967 3
 6 5 0 0.44637 1.4882 3
 5 6 -1 10.9104 2.43808 3
 6 5 -1 3.98028 1.92429 3
 0 7 0 -0.009 1.49982 3
 1 7 0 18.5002 2.75139 3
 0 7 -1 22.8256 2.32248 3
 1 7 -1 0 0.22677 3
 2 7 0 0.25386 1.73003 3
 2 7 -1 19.5987 3.06495 3
 2 7 -2 1.18846 2.37891 3
 3 7 0 1.38812 1.52643 3
 3 7 -1 0.43946 1.5033 3
 1 8 -1 0.84362 1.90949 3

_iucr_refine_fcf_details
;
data_IceVII_DAC2_0m
_computing_structure_refinement   'olex2.refine 1.5 (Bourhis et al., 2015)'
_shelx_refln_list_code            4
loop_
  _space_group_symop_id
  _space_group_symop_operation_xyz
   1  x,y,z
   2  x+1/2,-z,y+1/2
   3  x+1/2,z+1/2,-y
   4  z+1/2,y+1/2,-x
   5  -z,y+1/2,x+1/2
   6  -y,x+1/2,z+1/2
   7  y+1/2,-x,z+1/2
   8  z,x,y
   9  y,z,x
  10  -y+1/2,-z+1/2,x
  11  z,-x+1/2,-y+1/2
  12  -y+1/2,z,-x+1/2
  13  -z+1/2,-x+1/2,y
  14  -z+1/2,x,-y+1/2
  15  y,-z+1/2,-x+1/2
  16  x,-y+1/2,-z+1/2
  17  -x+1/2,y,-z+1/2
  18  -x+1/2,-y+1/2,z
  19  y+1/2,x+1/2,-z
  20  -y,-x,-z
  21  z+1/2,-y,x+1/2
  22  -z,-y,-x
  23  -x,z+1/2,y+1/2
  24  -x,-z,-y
  25  -x,-y,-z
  26  -x-1/2,z,-y-1/2
  27  -x-1/2,-z-1/2,y
  28  -z-1/2,-y-1/2,x
  29  z,-y-1/2,-x-1/2
  30  y,-x-1/2,-z-1/2
  31  -y-1/2,x,-z-1/2
  32  -z,-x,-y
  33  -y,-z,-x
  34  y-1/2,z-1/2,-x
  35  -z,x-1/2,y-1/2
  36  y-1/2,-z,x-1/2
  37  z-1/2,x-1/2,-y
  38  z-1/2,-x,y-1/2
  39  -y,z-1/2,x-1/2
  40  -x,y-1/2,z-1/2
  41  x-1/2,-y,z-1/2
  42  x-1/2,y-1/2,-z
  43  -y-1/2,-x-1/2,z
  44  y,x,z
  45  -z-1/2,y,-x-1/2
  46  z,y,x
  47  x,-z-1/2,-y-1/2
  48  x,z,y

_space_group_crystal_system       cubic
_space_group_IT_number            224
_space_group_name_H-M_alt         'P n -3 m :2'
_space_group_name_Hall            '-P 4bc 2bc 3'
_symmetry_space_group_name_H-M    'P n -3 m :2'
_symmetry_space_group_name_Hall   '-P 4bc 2bc 3'
_symmetry_Int_Tables_number       224
_cell_length_a                    3.3891(3)
_cell_length_b                    3.3891(3)
_cell_length_c                    3.3891(3)
_cell_angle_alpha                 90
_cell_angle_beta                  90
_cell_angle_gamma                 90
_cell_volume                      38.927(6)
loop_
  _refln_index_h
  _refln_index_k
  _refln_index_l
  _refln_F_squared_calc
  _refln_F_squared_meas
  _refln_F_squared_sigma
  _refln_F_squared_weight
  _refln_observed_status
0 2 0 49.035 49.045 1.190 0.000 o
0 2 2 16.845 16.145 0.392 0.003 o
0 3 1 10.119 10.286 0.149 0.017 o
0 3 3 3.362 3.401 0.145 0.026 o
0 4 0 3.755 4.011 0.139 0.027 o
0 4 2 2.490 2.503 0.061 0.124 o
0 4 4 0.660 0.780 0.035 0.421 o
0 5 1 1.209 1.277 0.028 0.522 o
0 5 3 0.531 0.510 0.023 0.963 o
0 6 0 0.434 0.499 0.024 0.897 o
0 6 4 0.091 0.015 0.007 9.234 o
0 7 1 0.110 0.112 0.011 3.976 o
0 7 3 0.051 0.007 0.008 8.344 o
1 1 1 0.314 0.321 0.010 3.640 o
1 2 1 27.352 26.746 0.459 0.002 o
1 2 2 0.099 0.095 0.003 25.405 o
1 3 1 0.013 0.014 0.001 209.311 o
1 3 2 5.680 5.539 0.092 0.047 o
1 3 3 0.001 0.000 0.002 142.704 o
1 4 1 3.069 2.905 0.051 0.150 o
1 4 2 0.000 0.001 0.001 601.698 o
1 4 3 1.250 1.330 0.039 0.312 o
1 4 4 0.000 -0.000 0.003 65.672 o
1 5 1 0.000 0.001 0.002 163.013 o
1 5 2 0.798 0.893 0.023 0.821 o
1 5 3 0.000 -0.001 0.002 158.702 o
1 5 4 0.238 0.227 0.013 2.931 o
1 5 5 0.000 -0.002 0.007 12.031 o
1 6 1 0.354 0.416 0.025 0.836 o
1 6 2 0.000 0.001 0.006 16.356 o
1 6 3 0.161 0.183 0.017 1.964 o
1 6 4 0.000 0.000 0.001 823.332 o
1 6 5 0.035 0.041 0.018 1.725 o
1 7 1 0.000 0.000 0.001 409.427 o
1 7 2 0.075 0.104 0.016 2.136 o
1 7 3 0.000 0.002 0.008 9.300 o
1 8 1 0.024 0.004 0.010 5.633 o
2 4 2 1.531 1.626 0.070 0.109 o
2 4 3 0.000 0.000 0.001 1770.120 o
2 5 2 0.000 -0.000 0.005 26.948 o
2 5 3 0.351 0.320 0.023 0.978 o
2 5 4 0.000 -0.000 0.008 8.977 o
2 6 2 0.196 0.183 0.016 2.029 o
2 6 3 0.000 -0.009 0.010 5.427 o
2 7 2 0.000 0.006 0.013 3.713 o
;
_iucr_refine_instructions_details
;
TITL IceVII_DAC2_0m in Pn-3m #224
REM reset to Pn-3m #224
CELL 0.434 3.3891 3.3891 3.3891 90 90 90
ZERR 2 0.0003 0.0003 0.0003 0 0 0
LATT 1
SYMM -Y,0.5+X,0.5+Z
SYMM 0.5-X,0.5-Y,+Z
SYMM 0.5+Y,-X,0.5+Z
SYMM 0.5+X,-Z,0.5+Y
SYMM +X,0.5-Y,0.5-Z
SYMM 0.5+X,0.5+Z,-Y
SYMM 0.5+Z,0.5+Y,-X
SYMM 0.5-X,+Y,0.5-Z
SYMM -Z,0.5+Y,0.5+X
SYMM +Z,+X,+Y
SYMM +Y,+Z,+X
SYMM 0.5-Y,0.5-Z,+X
SYMM +Z,0.5-X,0.5-Y
SYMM 0.5-Y,+Z,0.5-X
SYMM 0.5-Z,0.5-X,+Y
SYMM 0.5-Z,+X,0.5-Y
SYMM +Y,0.5-Z,0.5-X
SYMM 0.5+Y,0.5+X,-Z
SYMM -Y,-X,-Z
SYMM -X,0.5+Z,0.5+Y
SYMM -X,-Z,-Y
SYMM 0.5+Z,-Y,0.5+X
SYMM -Z,-Y,-X
SFAC H O
DISP H 0 0 0.6003
DISP O -0.0008 0.002 10.704
UNIT 4 2

L.S. 40
PLAN  2
TEMP 0
CONF
BOND
LIST 3
MORE -1
BOND $H
fmap 2
acta
OMIT 0 2 6
WGHT 0.01 0.000144
FVAR 13.752583
REM <olex2.extras>
REM <HklSrc "%.\\IceVII_DAC2_0m.hkl">
REM </olex2.extras>

O1    2     0.25000  0.25000  0.25000  10.04167  0.02425
H1    1     0.40881  0.40881  0.40881  10.08333  0.03984  0.03984  0.03984 =
 -0.01266 -0.01266 -0.01266
HKLF 4

END
Q1 1 0.5 0.5 0.5 11 0.05 0.18
Q3 1 0.25 0.75 0.5 11 0.05 0.08
Q2 1 0 0.5 0.5 11 0.05 0.1

  REM The information below was added by Olex2.
  REM
  REM R1 = 0.0250 for 28 Fo > 4sig(Fo) and 0.0362 for all 45 data
  REM 5 parameters refined using 0 restraints
  REM Highest difference peak 0.1774, deepest hole -0.1843
  REM Mean Shift 0.0003, Max Shift -0.0009.

  REM +++ Tabular Listing of Refinement Information +++
  REM R1_all = 0.0362
  REM R1_gt = 0.0250
  REM wR_ref = 0.0916
  REM GOOF = 2.1699
  REM Shift_max = -0.0009
  REM Shift_mean = 0.0003
  REM Reflections_all = 45
  REM Reflections_gt = 28
  REM Parameters = 5
  REM Hole = -0.1843
  REM Peak = 0.1774
  REM Flack = n/a

  
;
_olex2_submission_special_instructions  'No special instructions were received'
